# Supplementary material for: Microbial community dynamics in replicate anaerobic digesters exposed sequentially to increasing organic loading rate, acidosis, and process recovery
Source: Biotechnol Biofuels. 2015 Aug 19;8:122. doi: 10.1186/s13068-015-0309-9 (PMC4539856; doi:10.1186/s13068-015-0309-9)
Supplement: Additional file 2: — Table S2. Abundance levels and taxonomic affiliation of bacterial OTUs. Table S3. Abundance levels and taxonomic affiliation of archaeal OTUs. Table S4. Spearman correlation matrix for the relationships between the process parameters and the archaeal community diversity. [file 13068_2015_309_MOESM2_ESM.xlsx]

## Sheet: Table S2
Table S2 - Abundance levels and taxonomic affiliation of bacterial OTUs
OTUs	Relative abundance per sample																						Taxonomy affiliation							Accession number
	R1-P0	R1-P1	R1-P2	R1-P5	R2-P0	R2-P1	R2-P2	R2-P3	R2-P4	R2-P5	R3-P0	R3-P1	R3-P2	R3-P3	R3-P4	R3-P5	CR-P0	CR-P1	CR-P2	CR-P3	CR-P4	CR-P5	Kingdom	Phyla	Class	Order	Family	Genus	Species
OTU_1	0	3790	2230	61	15	8539	7444	6177	8672	3663	0	6820	9114	8287	9458	4269	0	8169	6546	7118	8545	7999	Bacteria(100)	WWE1(100)	Cloacamonae(100)	Cloacamonales(100)	Cloacamonaceae(100)	W5(100)	-	KR013301
OTU_10	1270	3	0	2	462	0	0	0	0	0	728	1	0	0	1	0	765	1	0	0	0	0	Bacteria(100)	Firmicutes(100)	Clostridia(100)	Clostridiales(100)	Clostridiaceae(100)	Clostridium(100)	-	KR013310
OTU_100	8	53	74	5	1	24	16	12	11	9	3	28	67	38	32	23	3	15	35	29	61	16	Bacteria(100)	Bacteroidetes(100)	Bacteroidia(100)	Bacteroidales(100)	-	-	-	KR013399
OTU_101	0	0	14	1	0	4	157	832	475	0	0	0	15	123	50	0	0	0	0	0	1	0	Bacteria(100)	Firmicutes(100)	Clostridia(100)	Clostridiales(100)	unclassified	unclassified	unclassified	KR013400
OTU_102	0	4	16	10	0	1	14	15	14	3	0	3	64	45	26	1	0	2	2	58	77	481	Bacteria(100)	Bacteroidetes(100)	Bacteroidia(100)	Bacteroidales(100)	Porphyromonadaceae(100)	Paludibacter(100)	-	KR013401
OTU_103	1	8	61	104	8	58	0	0	65	12	2	0	0	312	395	83	0	6	0	3	2	0	Bacteria(100)	Firmicutes(100)	Clostridia(100)	Clostridiales(100)	Lachnospiraceae(100)	Coprococcus(77)	-	KR013402
OTU_104	1	4	0	4	0	163	1	0	0	0	4	7	0	0	0	0	2	2	0	0	0	0	Bacteria(100)	Firmicutes(100)	Clostridia(100)	Clostridiales(100)	Lachnospiraceae(82)	unclassified	unclassified	KR013403
OTU_105	0	38	19	160	0	1	2	1	2	39	0	34	20	28	36	326	0	5	7	0	6	2	Bacteria(100)	Synergistetes(100)	Synergistia(100)	Synergistales(100)	Synergistaceae(100)	vadinCA02(100)	-	KR013404
OTU_106	3	2	1	2	4	1	5	46	74	51	7	0	2	154	88	135	0	0	0	0	0	0	Bacteria(100)	Firmicutes(100)	Bacilli(100)	Lactobacillales(100)	Streptococcaceae(100)	Streptococcus(100)	luteciae(100)	KR013405
OTU_107	2	1	0	1	1	19	0	0	0	0	2	1	0	0	0	3	3	5	0	0	0	0	Bacteria(100)	Firmicutes(100)	Clostridia(100)	Clostridiales(100)	Ruminococcaceae(100)	Anaerotruncus(99)	-	KR013406
OTU_108	0	0	0	68	0	6	2	4	3	65	0	7	0	0	0	24	0	28	0	0	0	0	Bacteria(100)	Firmicutes(100)	Clostridia(100)	Clostridiales(100)	Ruminococcaceae(100)	-	-	KR013407
OTU_109	8	2	0	0	47	0	0	0	0	0	8	6	1	0	0	0	6	0	2	0	0	0	Bacteria(100)	Firmicutes(100)	Clostridia(100)	MBA08(100)	-	-	-	KR013408
OTU_11	2312	297	265	219	938	1641	338	898	945	1350	1511	274	96	353	655	692	1936	1562	1925	970	2323	1387	Bacteria(100)	Synergistetes(100)	Synergistia(100)	Synergistales(100)	Anaerobaculaceae(100)	Anaerobaculum(100)	-	KR013311
OTU_110	117	127	0	0	4	1	1	0	0	0	57	9	1	0	1	0	50	18	4	4	3	0	Bacteria(100)	Spirochaetes(99)	Spirochaetes(99)	Sphaerochaetales(99)	Sphaerochaetaceae(99)	Sphaerochaeta(99)	-	KR013409
OTU_111	74	1	0	0	79	2	1	0	1	0	114	2	0	3	3	0	77	1	0	0	0	1	Bacteria(100)	OP9(100)	JS1(100)	BA021(100)	-	-	-	KR013410
OTU_112	0	19	2	0	0	0	0	0	0	0	0	2	1	0	0	0	0	2	15	20	23	0	Bacteria(100)	Bacteroidetes(100)	Bacteroidia(100)	Bacteroidales(100)	Porphyromonadaceae(100)	Paludibacter(100)	-	KR013411
OTU_113	41	1	0	2	12	22	7	11	8	0	46	0	1	0	0	2	37	0	0	0	0	0	Bacteria(100)	Firmicutes(100)	Clostridia(100)	Clostridiales(100)	Ruminococcaceae(100)	-	-	KR013412
OTU_114	12	0	0	0	0	0	0	0	0	0	14	1	0	0	0	0	12	1	0	0	0	0	Bacteria(100)	Spirochaetes(100)	Spirochaetes(100)	Spirochaetales(100)	Spirochaetaceae(100)	Treponema(100)	-	KR013413
OTU_115	1	0	0	316	7	1	0	1	0	2	3	0	0	0	0	70	1	0	0	1	1	1	Bacteria(100)	Bacteroidetes(100)	Bacteroidia(100)	Bacteroidales(100)	Porphyromonadaceae(100)	-	-	KR013414
OTU_116	24	26	19	132	7	24	9	16	54	31	18	30	11	77	96	65	23	18	32	19	78	21	Bacteria(100)	Firmicutes(100)	Clostridia(100)	Clostridiales(100)	Peptococcaceae(100)	Pelotomaculum(100)	-	KR013415
OTU_117	0	107	30	10	0	12	14	4	4	12	0	54	47	42	18	21	0	9	60	16	9	13	Bacteria(100)	Lentisphaerae(100)	Lentisphaeria(100)	Z20(100)	R4-45B(100)	-	-	KR013416
OTU_118	3	0	0	227	0	0	0	0	0	21	0	0	0	0	0	505	2	0	0	0	0	1	Bacteria(100)	Synergistetes(100)	Synergistia(100)	Synergistales(100)	Dethiosulfovibrionaceae(100)	Aminobacterium(100)	-	KR013417
OTU_119	16	4	0	0	0	148	12	6	4	0	110	2	0	0	0	1	20	4	0	0	0	0	Bacteria(100)	unclassified	unclassified	unclassified	unclassified	unclassified	unclassified	KR013418
OTU_12	807	673	199	8	42	0	0	0	0	0	1301	88	9	7	6	1	2046	5	2	2	1	1	Bacteria(100)	WWE1(100)	Cloacamonae(100)	Cloacamonales(100)	Cloacamonaceae(99)	unclassified	unclassified	KR013312
OTU_120	2	57	29	1	5	24	44	12	7	1	3	63	23	58	65	1	1	63	34	15	10	4	Bacteria(100)	Firmicutes(100)	Clostridia(100)	Clostridiales(100)	Ruminococcaceae(98)	-	-	KR013419
OTU_121	3	15	4	0	4	11	2	2	10	1	3	10	3	10	29	2	12	12	2	1	0	0	Bacteria(100)	Firmicutes(100)	Clostridia(100)	Thermoanaerobacterales(100)	Thermoanaerobacteraceae(100)	Thermacetogenium(100)	-	KR013420
OTU_122	0	34	9	3	1	35	18	13	12	3	0	23	7	3	0	1	0	5	11	9	21	6	Bacteria(100)	Firmicutes(100)	Clostridia(100)	-	-	-	-	KR013421
OTU_124	0	93	0	25	0	67	0	0	0	126	0	6	1	5	3	17	0	17	9	35	0	1	Bacteria(100)	Firmicutes(100)	Clostridia(100)	Clostridiales(100)	Lachnospiraceae(94)	Epulopiscium(94)	-	KR013422
OTU_125	1	1	0	0	0	6	1	0	0	3	0	5	2	0	0	24	0	4	0	0	0	9	Bacteria(100)	Bacteroidetes(100)	Bacteroidia(100)	Bacteroidales(100)	Marinilabiaceae(94)	-	-	KR013423
OTU_126	0	0	0	0	0	0	0	278	140	18	0	0	0	0	1	0	0	0	0	0	0	0	Bacteria(100)	Firmicutes(100)	Clostridia(100)	OPB54(100)	-	-	-	KR013424
OTU_127	10	0	62	112	1	0	0	0	0	0	3	44	216	144	42	6	10	0	2	0	0	81	Bacteria(100)	Verrucomicrobia(100)	Pedosphaerae(100)	Pedosphaerales(100)	R4-41B(100)	-	-	KR013425
OTU_128	2	51	3	1	0	0	0	1	0	0	0	33	9	10	12	3	7	3	0	2	0	1	Bacteria(100)	Chloroflexi(100)	Anaerolineae(100)	Anaerolineales(95)	Anaerolinaceae(95)	T78(92)	-	KR013426
OTU_129	17	86	3	43	1	29	11	9	3	3	10	74	6	5	4	125	15	26	59	45	82	38	Bacteria(100)	WPS-2(100)	-	-	-	-	-	KR013427
OTU_13	1342	1150	291	528	799	1185	385	471	556	775	1041	768	389	454	675	822	1421	926	792	566	91	400	Bacteria(100)	OP9(100)	OPB46(100)	OPB72(100)	TIBD11(100)	-	-	KR013313
OTU_130	31	45	1	145	20	616	10	12	5	97	74	32	2	2	1	67	48	11	6	2	0	10	Bacteria(100)	Bacteroidetes(100)	Bacteroidia(100)	Bacteroidales(100)	Marinilabiaceae(100)	-	-	KR013428
OTU_131	15	140	79	18	2	1	1	0	0	0	10	18	8	2	8	1	29	4	29	23	54	48	Bacteria(100)	Synergistetes(100)	Synergistia(100)	Synergistales(100)	Dethiosulfovibrionaceae(100)	-	-	KR013429
OTU_132	1	17	14	0	0	31	5	7	7	0	2	46	26	9	3	0	8	64	130	1	1	0	Bacteria(100)	Tenericutes(100)	RF3(100)	ML615J-28(100)	-	-	-	KR013430
OTU_133	28	0	0	1	71	10	42	50	48	426	61	0	0	0	1	0	27	2	0	0	0	1	Bacteria(100)	OP8(100)	OP8_1(100)	OPB95(97)	-	-	-	KR013431
OTU_134	0	24	20	0	0	29	0	0	0	0	1	67	31	4	7	0	0	4	26	0	1	0	Bacteria(100)	Tenericutes(100)	RF3(100)	ML615J-28(100)	-	-	-	KR013432
OTU_135	0	30	34	22	0	1	4	5	19	40	0	0	5	58	88	62	0	1	15	4	2	3	Bacteria(100)	Firmicutes(100)	Clostridia(100)	Clostridiales(100)	Veillonellaceae(100)	vadinHB04(100)	-	KR013433
OTU_136	0	10	0	0	0	0	0	0	0	0	0	2	0	0	1	0	0	7	8	7	0	0	Bacteria(100)	Firmicutes(95)	Clostridia(92)	Clostridiales(77)	unclassified	unclassified	unclassified	KR013434
OTU_137	0	0	1	2	0	0	0	0	0	169	0	0	0	0	0	48	0	0	0	0	0	5	Bacteria(100)	Bacteroidetes(100)	Bacteroidia(100)	Bacteroidales(100)	Porphyromonadaceae(100)	-	-	KR013435
OTU_138	2	19	11	2	1	42	87	45	51	22	8	14	24	15	22	2	4	2	38	54	5	119	Bacteria(100)	Proteobacteria(100)	Deltaproteobacteria(100)	GW-28(100)	-	-	-	KR013436
OTU_139	46	10	2	1	9	3	1	1	2	0	21	4	1	3	2	2	39	25	12	9	1	8	Bacteria(100)	Actinobacteria(100)	Actinobacteria(100)	WCHB1-81(100)	At425_EubF1(100)	-	-	KR013437
OTU_14	339	101	34	5	185	63	28	34	27	9	384	141	45	37	68	15	319	13	32	31	28	3	Bacteria(100)	Firmicutes(100)	Clostridia(100)	SHA-98(100)	-	-	-	KR013314
OTU_140	25	49	10	1	6	19	15	11	20	3	13	40	15	49	28	1	16	25	50	40	85	26	Bacteria(100)	Firmicutes(100)	Clostridia(100)	Clostridiales(99)	Mogibacteriaceae(92)	-	-	KR013438
OTU_141	0	32	14	3	0	31	7	8	4	2	0	29	3	2	7	2	0	43	60	17	4	17	Bacteria(100)	Firmicutes(100)	Clostridia(100)	Clostridiales(100)	Clostridiaceae(100)	Clostridium(97)	-	KR013439
OTU_142	23	9	9	15	8	11	14	14	9	10	11	7	16	11	11	11	13	10	9	20	19	10	Bacteria(100)	Proteobacteria(100)	Betaproteobacteria(100)	Burkholderiales(100)	Oxalobacteraceae(100)	-	-	KR013440
OTU_143	40	27	12	8	17	10	14	9	15	19	25	14	14	20	12	18	31	3	22	26	1	31	Bacteria(100)	Chloroflexi(100)	Anaerolineae(100)	-	-	-	-	KR013441
OTU_144	0	0	0	0	1	0	0	0	0	0	0	0	0	0	0	0	0	0	0	0	0	0	Bacteria(100)	Firmicutes(100)	Clostridia(100)	Clostridiales(100)	Ruminococcaceae(100)	Ruminococcus(86)	-	KR013442
OTU_145	0	0	0	88	0	0	1	0	0	6	1	0	0	0	0	68	0	0	0	0	0	0	Bacteria(100)	Fibrobacteres(100)	TG3(100)	TG3-1(100)	TSCOR003-O20(100)	-	-	KR013443
OTU_146	9	43	20	15	2	5	4	2	1	20	8	6	4	4	4	19	6	10	18	27	9	10	Bacteria(100)	Verrucomicrobia(100)	Verruco-5(100)	WCHB1-41(98)	RFP12(98)	-	-	KR013444
OTU_147	0	77	0	0	0	88	0	0	0	0	0	61	0	0	0	0	0	104	58	64	14	42	Bacteria(100)	Fibrobacteres(100)	TG3(100)	TG3-1(100)	TSCOR003-O20(100)	-	-	KR013445
OTU_148	5	19	8	3	0	12	0	0	0	0	0	14	1	1	0	4	1	12	2	6	3	0	Bacteria(100)	Bacteroidetes(100)	Bacteroidia(100)	Bacteroidales(100)	Porphyromonadaceae(100)	Paludibacter(100)	-	KR013446
OTU_149	1	1	15	6	0	1	4	9	17	114	0	0	42	38	21	10	0	2	2	6	3	5	Bacteria(100)	Firmicutes(100)	Clostridia(100)	Clostridiales(100)	Gracilibacteraceae(100)	Gracilibacter(100)	-	KR013447
OTU_15	598	21	3	0	3	19	1	1	0	0	28	83	5	4	6	0	119	202	87	69	71	3	Bacteria(100)	Firmicutes(100)	Clostridia(100)	MBA08(100)	-	-	-	KR013315
OTU_150	0	3	0	14	0	12	2	0	1	0	0	10	0	0	0	1	0	35	16	33	4	5	Bacteria(100)	Firmicutes(100)	Clostridia(100)	Clostridiales(100)	Ruminococcaceae(100)	-	-	KR013448
OTU_151	0	4	0	0	1	2	0	0	0	0	0	0	0	0	0	0	4	0	0	0	0	0	Bacteria(100)	OD1(100)	ABY1(100)	-	-	-	-	KR013449
OTU_152	6	10	3	5	5	11	11	13	7	10	3	10	5	7	5	2	5	11	20	12	2	12	Bacteria(100)	Chloroflexi(100)	Anaerolineae(100)	-	-	-	-	KR013450
OTU_153	1	28	1	34	0	54	3	2	0	8	2	14	1	0	0	25	1	7	7	11	1	3	Bacteria(100)	Spirochaetes(100)	Spirochaetes(100)	Spirochaetales(100)	Spirochaetaceae(100)	Treponema(100)	-	KR013451
OTU_154	0	19	16	10	2	34	38	8	5	0	0	34	19	5	2	10	0	7	28	20	0	28	Bacteria(100)	Spirochaetes(100)	Spirochaetes(100)	Spirochaetales(100)	Spirochaetaceae(100)	Treponema(100)	-	KR013452
OTU_155	0	12	1	6	0	0	0	0	0	0	0	0	0	0	0	34	0	48	54	24	31	6	Bacteria(100)	Verrucomicrobia(100)	Pedosphaerae(100)	Pedosphaerales(100)	R4-41B(100)	-	-	KR013453
OTU_156	0	1	1	4	0	0	33	54	55	47	0	0	2	3	2	22	0	0	0	0	1	2	Bacteria(100)	Firmicutes(100)	Clostridia(100)	Clostridiales(100)	Mogibacteriaceae(100)	Anaerovorax(100)	-	KR013454
OTU_157	12	58	42	32	0	3	5	2	1	1	6	21	43	17	8	30	19	64	98	68	10	19	Bacteria(100)	Firmicutes(100)	Clostridia(100)	Clostridiales(100)	-	-	-	KR013455
OTU_158	0	0	0	0	0	0	0	0	0	660	0	0	0	0	0	0	0	0	0	0	0	63	Bacteria(100)	Bacteroidetes(100)	Bacteroidia(100)	Bacteroidales(100)	Prevotellaceae(100)	Prevotella(100)	-	KR013456
OTU_159	2	0	0	32	1	3	0	3	2	200	3	2	1	0	0	76	2	0	0	0	0	0	Bacteria(100)	Firmicutes(100)	Clostridia(100)	OPB54(100)	-	-	-	KR013457
OTU_16	1102	30	8	1	866	46	13	7	4	2	1449	10	2	1	5	0	526	11	7	9	6	0	Bacteria(100)	Bacteroidetes(99)	Bacteroidia(90)	Bacteroidales(90)	-	-	-	KR013316
OTU_160	11	0	0	0	22	0	0	0	0	0	1	0	0	0	0	0	8	2	0	0	0	0	Bacteria(100)	Firmicutes(100)	Clostridia(100)	MBA08(100)	-	-	-	KR013458
OTU_161	30	2	0	0	8	3	0	0	0	0	26	1	0	0	0	0	35	7	2	0	0	1	Bacteria(100)	Firmicutes(100)	Clostridia(100)	Natranaerobiales(100)	ML1228J-1(100)	-	-	KR013459
OTU_162	25	0	0	0	2	0	0	0	0	0	20	0	0	0	0	0	91	0	0	0	0	0	Bacteria(100)	Tenericutes(100)	RF3(100)	ML615J-28(100)	-	-	-	KR013460
OTU_163	28	22	27	15	23	19	14	12	21	15	22	58	3	20	33	9	24	30	11	15	17	4	Bacteria(100)	Firmicutes(100)	Clostridia(100)	Thermoanaerobacterales(100)	-	-	-	KR013461
OTU_164	44	0	0	0	0	0	0	0	0	0	40	0	0	0	0	0	2	0	0	0	0	0	Bacteria(100)	Firmicutes(100)	Clostridia(100)	Natranaerobiales(100)	-	-	-	KR013462
OTU_165	0	0	0	0	0	1	0	1	0	0	0	0	0	0	0	0	0	0	0	0	0	0	Bacteria(100)	Bacteroidetes(100)	Bacteroidia(100)	Bacteroidales(100)	-	-	-	KR013463
OTU_166	10	0	0	0	14	1	0	0	0	0	11	1	0	0	0	0	6	1	0	0	0	0	Bacteria(100)	Firmicutes(100)	Clostridia(100)	MBA08(100)	-	-	-	KR013464
OTU_167	122	14	8	5	213	13	6	7	7	22	151	16	13	22	35	67	111	3	9	11	1	10	Bacteria(100)	OP9(100)	OPB46(100)	OPB72(100)	TIBD11(100)	-	-	KR013465
OTU_168	1	0	0	18	4	2	0	0	0	0	3	0	0	0	0	5	1	0	0	0	0	1	Bacteria(100)	Firmicutes(100)	Clostridia(100)	Clostridiales(100)	Clostridiaceae(95)	unclassified	unclassified	KR013466
OTU_169	0	0	0	0	1	0	0	0	0	0	3	0	0	0	0	0	0	0	0	0	0	0	Bacteria(100)	Firmicutes(100)	Clostridia(100)	-	-	-	-	KR013467
OTU_17	483	182	21	0	119	34	5	3	1	0	235	55	4	5	2	1	382	15	75	46	89	9	Bacteria(100)	Bacteroidetes(100)	Bacteroidia(100)	Bacteroidales(100)	Porphyromonadaceae(85)	Paludibacter(85)	-	KR013317
OTU_170	16	2	0	0	11	25	5	3	4	1	20	2	1	2	2	0	21	12	15	5	3	3	Bacteria(100)	Firmicutes(100)	Clostridia(100)	Natranaerobiales(100)	YAB3B13(100)	-	-	KR013468
OTU_171	17	0	0	0	8	1	0	0	0	0	9	0	0	0	0	0	14	2	0	0	1	0	Bacteria(100)	Firmicutes(100)	Clostridia(100)	Natranaerobiales(100)	Anaerobrancaceae(100)	Dethiobacter(100)	-	KR013469
OTU_172	12	0	1	11	10	6	1	0	0	5	14	0	0	0	0	12	11	0	0	0	0	0	Bacteria(100)	Firmicutes(100)	Clostridia(100)	Clostridiales(100)	Gracilibacteraceae(100)	Gracilibacter(88)	-	KR013470
OTU_173	0	0	0	1	10	0	0	0	0	0	1	0	0	0	0	0	0	0	0	0	0	0	Bacteria(100)	Firmicutes(100)	Clostridia(100)	Clostridiales(100)	Clostridiaceae(100)	Alkaliphilus(100)	-	KR013471
OTU_175	8	1	0	0	6	1	1	1	1	0	5	0	0	0	0	0	5	3	3	0	1	1	Bacteria(100)	Firmicutes(100)	Clostridia(100)	-	-	-	-	KR013472
OTU_176	0	1	0	11	0	2	1	1	0	1	0	2	1	1	0	3	0	0	0	0	1	1	Bacteria(100)	Lentisphaerae(100)	Lentisphaeria(100)	Z20(100)	R4-45B(100)	-	-	KR013473
OTU_177	0	1	0	6	0	1	0	0	0	0	0	1	0	0	0	8	0	0	0	0	0	1	Bacteria(100)	Proteobacteria(100)	Epsilonproteobacteria(100)	Campylobacterales(100)	Campylobacteraceae(100)	Arcobacter(100)	cryaerophilus(100)	KR013474
OTU_178	0	0	0	14	0	0	0	0	0	0	0	0	0	38	313	7	0	0	0	0	1	0	Bacteria(100)	Firmicutes(100)	Clostridia(100)	Clostridiales(100)	Clostridiaceae(100)	Caloramator(100)	-	KR013475
OTU_179	50	20	1	0	11	20	0	1	1	0	31	19	1	2	4	0	24	6	10	4	1	1	Bacteria(100)	Firmicutes(99)	Clostridia(99)	Clostridiales(99)	Peptococcaceae(94)	unclassified	unclassified	KR013476
OTU_18	0	52	431	16	0	309	1070	1768	1386	279	0	50	1308	1266	585	14	0	13	126	43	2	388	Bacteria(100)	Firmicutes(100)	Clostridia(100)	Clostridiales(100)	Ruminococcaceae(100)	unclassified	unclassified	KR013318
OTU_180	4	1	0	0	3	58	22	21	11	4	1	6	1	1	1	0	3	2	0	1	0	1	Bacteria(100)	Firmicutes(100)	Clostridia(100)	SHA-98(100)	-	-	-	KR013477
OTU_181	65	3	1	0	2	0	0	0	0	0	10	0	0	0	0	0	105	1	1	0	0	1	Bacteria(100)	Firmicutes(98)	Clostridia(96)	Clostridiales(92)	-	-	-	KR013478
OTU_182	25	2	0	0	9	0	0	0	0	0	18	0	0	0	0	0	27	0	0	0	0	0	Bacteria(100)	Firmicutes(100)	Clostridia(100)	Clostridiales(100)	Ruminococcaceae(100)	-	-	KR013479
OTU_183	2	0	0	56	27	0	0	0	1	1	11	1	0	0	0	13	5	0	0	0	0	0	Bacteria(100)	Firmicutes(100)	Clostridia(100)	OPB54(100)	-	-	-	KR013480
OTU_184	1	0	0	0	1	0	0	0	0	0	1	0	0	0	0	0	0	0	0	0	0	0	Bacteria(100)	Firmicutes(100)	Clostridia(100)	Natranaerobiales(100)	Anaerobrancaceae(100)	Dethiobacter(100)	-	KR013481
OTU_186	14	4	1	0	8	3	2	1	1	0	10	9	2	1	0	0	8	11	7	4	5	0	Bacteria(100)	Firmicutes(100)	Clostridia(100)	-	-	-	-	KR013482
OTU_187	3	0	2	0	1	0	2	1	0	0	2	0	1	1	1	0	2	1	6	9	21	16	Bacteria(100)	Firmicutes(100)	Clostridia(100)	-	-	-	-	KR013483
OTU_188	0	0	0	2	0	2	0	0	0	0	0	0	0	0	0	0	0	2	15	3	0	13	Bacteria(100)	Firmicutes(100)	Clostridia(100)	Clostridiales(100)	Ruminococcaceae(100)	Ruminococcus(100)	-	KR013484
OTU_189	12	10	1	0	5	15	0	0	0	0	10	2	0	0	0	0	11	10	11	3	2	0	Bacteria(100)	Firmicutes(100)	Clostridia(100)	Clostridiales(100)	Peptococcaceae(100)	-	-	KR013485
OTU_19	667	1	1	1321	61	0	0	0	0	2	216	1	0	0	0	102	504	1	1	0	1	2	Bacteria(100)	Bacteroidetes(100)	Bacteroidia(100)	Bacteroidales(100)	Porphyromonadaceae(100)	-	-	KR013319
OTU_190	69	1	1	1	48	47	42	37	24	0	53	7	3	4	4	0	58	6	6	4	3	1	Bacteria(100)	Firmicutes(100)	Clostridia(100)	MBA08(100)	-	-	-	KR013486
OTU_191	45	14	19	0	7	12	34	51	38	0	17	7	7	7	11	0	41	2	2	7	9	8	Bacteria(100)	Firmicutes(100)	Clostridia(100)	MBA08(100)	-	-	-	KR013487
OTU_192	19	1	0	1	1	2	0	1	1	2	8	1	0	0	1	1	12	2	5	5	1	1	Bacteria(100)	Actinobacteria(100)	Thermoleophilia(100)	-	-	-	-	KR013488
OTU_193	16	4	1	0	1	0	0	0	0	0	5	2	0	0	0	0	6	5	1	0	0	0	Bacteria(100)	Bacteroidetes(100)	Bacteroidia(100)	Bacteroidales(100)	SB-1(100)	-	-	KR013489
OTU_194	21	1	0	0	50	19	2	2	1	8	14	2	0	0	0	2	14	0	0	0	0	0	Bacteria(100)	Firmicutes(100)	Clostridia(100)	OPB54(100)	-	-	-	KR013490
OTU_195	19	0	0	0	3	0	0	0	0	0	7	0	0	0	0	0	6	0	0	0	0	0	Bacteria(100)	Tenericutes(100)	Mollicutes(100)	RF39(100)	-	-	-	KR013491
OTU_196	12	1	1	0	182	109	31	42	50	18	31	3	1	1	1	0	37	1	4	1	0	1	Bacteria(100)	Firmicutes(100)	Clostridia(100)	SHA-98(100)	D2(100)	-	-	KR013492
OTU_197	3	1	0	0	0	1	0	0	0	0	5	1	0	0	0	0	6	0	2	1	5	0	Bacteria(100)	Proteobacteria(76)	unclassified	unclassified	unclassified	unclassified	unclassified	KR013493
OTU_198	0	0	0	0	0	0	0	0	0	0	0	0	0	0	0	0	0	0	0	0	0	0	Bacteria(100)	Tenericutes(100)	Mollicutes(100)	Acholeplasmatales(100)	Acholeplasmataceae(100)	-	-	KR013494
OTU_199	8	4	8	6	7	6	4	7	4	6	5	9	7	7	10	3	7	11	4	10	8	6	Bacteria(100)	Proteobacteria(100)	Alphaproteobacteria(100)	Rhizobiales(100)	Phyllobacteriaceae(100)	Phyllobacterium(100)	-	KR013495
OTU_2	1867	4228	9129	489	1075	2398	7310	3766	2524	745	2967	4146	3403	1882	1587	348	1622	3187	4077	4582	5193	3975	Bacteria(100)	Bacteroidetes(100)	Bacteroidia(100)	Bacteroidales(100)	Bacteroidaceae(100)	-	-	KR013302
OTU_20	84	1004	280	31	3	356	145	143	134	56	80	574	268	305	300	65	106	344	88	86	13	85	Bacteria(100)	Bacteroidetes(100)	Bacteroidia(100)	Bacteroidales(100)	-	-	-	KR013320
OTU_200	0	0	0	0	2	3	0	0	0	0	0	0	0	0	0	0	0	0	0	0	0	0	Bacteria(100)	Firmicutes(100)	Clostridia(100)	Clostridiales(100)	Syntrophomonadaceae(100)	Syntrophomonas(100)	-	KR013496
OTU_201	2	0	0	0	4	4	0	1	0	0	8	2	0	0	0	0	5	2	1	0	0	0	Bacteria(100)	Firmicutes(100)	Clostridia(100)	Clostridiales(100)	unclassified	unclassified	unclassified	KR013497
OTU_202	24	17	3	3	11	9	0	2	2	6	11	9	5	5	4	1	14	4	14	12	16	4	Bacteria(100)	Firmicutes(96)	Clostridia(96)	Clostridiales(85)	unclassified	unclassified	unclassified	KR013498
OTU_203	0	31	0	0	0	0	0	0	0	0	0	30	2	2	3	1	0	44	3	0	0	0	Bacteria(100)	Firmicutes(100)	Clostridia(100)	Clostridiales(100)	Ruminococcaceae(100)	-	-	KR013499
OTU_204	5	4	2	5	3	2	7	7	3	2	5	2	11	6	9	4	4	2	7	7	6	5	Bacteria(100)	Proteobacteria(100)	Betaproteobacteria(100)	Burkholderiales(100)	Oxalobacteraceae(100)	Ralstonia(100)	-	KR013500
OTU_205	27	39	42	2	1	1	1	1	2	3	5	7	14	18	0	1	17	1	3	7	1	16	Bacteria(100)	Chloroflexi(100)	Anaerolineae(100)	SBR1031(100)	SHA-31(100)	-	-	KR013501
OTU_206	8	0	0	0	0	1	0	0	0	0	9	0	0	0	0	0	5	0	0	0	0	0	Bacteria(100)	unclassified	unclassified	unclassified	unclassified	unclassified	unclassified	KR013502
OTU_207	1	27	10	1	0	13	6	4	6	9	0	19	4	10	17	1	0	28	11	11	40	15	Bacteria(100)	Firmicutes(100)	Clostridia(100)	Clostridiales(100)	Syntrophomonadaceae(100)	Syntrophomonas(100)	-	KR013503
OTU_208	0	0	53	9	0	0	1	0	0	0	0	0	54	66	70	6	0	0	1	0	1	3	Bacteria(100)	Lentisphaerae(100)	Lentisphaeria(100)	Victivallales(100)	Victivallaceae(100)	-	-	KR013504
OTU_209	5	18	3	1	2	6	7	5	3	0	5	15	4	2	2	0	5	15	9	7	5	1	Bacteria(100)	Bacteroidetes(100)	Bacteroidia(100)	Bacteroidales(100)	-	-	-	KR013505
OTU_21	326	5	4	548	173	172	5	144	328	71	194	9	3	20	34	131	189	125	8	33	2	19	Bacteria(100)	Firmicutes(100)	Clostridia(100)	Clostridiales(100)	Lachnospiraceae(100)	Coprococcus(99)	-	KR013321
OTU_210	19	11	0	0	0	2	0	0	0	0	3	8	0	0	0	0	2	7	16	19	3	4	Bacteria(100)	Bacteroidetes(98)	Bacteroidia(79)	Bacteroidales(79)	unclassified	unclassified	unclassified	KR013506
OTU_211	0	27	0	0	0	26	0	0	0	0	0	32	0	0	0	0	0	46	1	0	0	0	Bacteria(100)	SR1(100)	-	-	-	-	-	KR013507
OTU_212	1	9	0	1	0	1	0	0	0	3	0	2	0	0	0	1	0	6	6	2	6	1	Bacteria(100)	Firmicutes(100)	Clostridia(100)	Clostridiales(100)	Clostridiaceae(77)	Clostridium(77)	-	KR013508
OTU_213	0	0	2	50	0	0	0	0	0	0	0	2	0	0	0	82	0	0	0	45	0	0	Bacteria(100)	Firmicutes(100)	Clostridia(100)	Clostridiales(100)	Lachnospiraceae(99)	Coprococcus(99)	-	KR013509
OTU_214	2	33	10	0	0	6	0	0	1	1	2	15	6	8	16	1	1	0	2	1	2	0	Bacteria(100)	unclassified	unclassified	unclassified	unclassified	unclassified	unclassified	KR013510
OTU_215	0	10	4	0	0	0	0	0	0	0	0	1	0	0	1	0	0	2	12	12	3	7	Bacteria(100)	TA06(100)	-	-	-	-	-	KR013511
OTU_216	2	9	31	4	0	0	0	3	5	9	0	4	2	131	43	11	0	0	2	20	0	89	Bacteria(100)	Firmicutes(100)	Clostridia(100)	Clostridiales(100)	Clostridiaceae(100)	Clostridium(91)	butyricum(80)	KR013512
OTU_217	0	2	8	0	0	2	7	5	12	0	0	3	1	2	1	0	0	0	11	12	14	9	Bacteria(100)	Firmicutes(100)	Clostridia(100)	Clostridiales(100)	EtOH8(100)	-	-	KR013513
OTU_218	0	37	0	0	0	9	0	0	1	0	0	0	0	0	0	0	0	6	0	1	0	0	Bacteria(100)	Firmicutes(100)	Clostridia(100)	Clostridiales(100)	Syntrophomonadaceae(100)	Syntrophomonas(100)	-	KR013514
OTU_219	0	0	0	0	0	0	0	0	0	0	0	0	0	170	1	0	0	0	0	0	0	0	Bacteria(100)	Firmicutes(100)	Clostridia(100)	Clostridiales(100)	Lachnospiraceae(100)	Coprococcus(95)	-	KR013515
OTU_22	0	49	489	689	0	6	173	153	80	1062	0	8	1285	1175	728	233	0	26	83	92	123	34	Bacteria(100)	Bacteroidetes(100)	Bacteroidia(100)	Bacteroidales(100)	-	-	-	KR013322
OTU_220	0	16	0	49	0	4	0	0	0	45	0	7	1	0	0	10	0	3	8	6	13	55	Bacteria(100)	Firmicutes(100)	Clostridia(100)	Clostridiales(100)	Ruminococcaceae(99)	-	-	KR013516
OTU_221	2	3	2	4	1	2	6	1	2	1	0	0	1	2	1	5	2	3	21	17	10	20	Bacteria(100)	NKB19(100)	noFP_H4(100)	-	-	-	-	KR013517
OTU_222	45	17	8	13	92	1	5	3	3	27	59	7	5	18	13	9	45	5	16	11	11	48	Bacteria(100)	OP9(100)	OPB46(100)	SHA-1(100)	-	-	-	KR013518
OTU_223	0	9	8	0	0	0	0	2	1	0	0	6	41	61	15	0	0	0	5	1	0	16	Bacteria(100)	Firmicutes(100)	Clostridia(100)	Clostridiales(100)	Lachnospiraceae(100)	Epulopiscium(100)	-	KR013519
OTU_224	1	23	6	3	0	1	1	1	1	0	1	48	26	38	17	8	1	4	3	2	0	5	Bacteria(100)	Firmicutes(100)	Clostridia(100)	Clostridiales(100)	Christensenellaceae(99)	-	-	KR013520
OTU_225	1	2	0	92	1	2	1	3	2	47	0	2	1	1	1	223	0	0	0	0	0	0	Bacteria(100)	Bacteroidetes(100)	Bacteroidia(100)	Bacteroidales(100)	Bacteroidaceae(100)	Bacteroides(100)	ovatus(76)	KR013521
OTU_226	6	2	0	0	1	1	0	1	1	1	3	1	0	1	2	2	5	4	4	3	1	8	Bacteria(100)	Actinobacteria(100)	Actinobacteria(100)	WCHB1-81(100)	At425_EubF1(100)	-	-	KR013522
OTU_227	3	3	13	5	0	1	1	1	9	1	4	3	15	35	81	8	2	1	1	2	1	2	Bacteria(100)	Actinobacteria(100)	Actinobacteria(100)	Actinomycetales(100)	Propionibacteriaceae(100)	-	-	KR013523
OTU_229	0	0	0	0	5	0	49	25	24	12	0	0	1	1	2	0	0	1	0	0	1	4	Bacteria(98)	OD1(96)	-	-	-	-	-	KR013524
OTU_23	2	132	2	0	213	46	3	4	2	0	20	281	9	7	3	0	4	1019	114	58	5	7	Bacteria(100)	Firmicutes(96)	Clostridia(96)	Clostridiales(96)	Ruminococcaceae(95)	-	-	KR013323
OTU_230	0	1	4	1	0	0	15	9	7	8	1	2	1	0	1	0	0	1	14	14	18	6	Bacteria(100)	unclassified	unclassified	unclassified	unclassified	unclassified	unclassified	KR013525
OTU_231	2	14	12	4	2	9	13	8	5	3	1	15	15	12	31	3	5	5	5	2	6	18	Bacteria(100)	Firmicutes(99)	Clostridia(99)	Clostridiales(99)	Ruminococcaceae(76)	-	-	KR013526
OTU_232	0	0	0	3	0	0	0	0	0	3	0	0	0	0	0	18	0	0	0	0	0	1	Bacteria(100)	Chloroflexi(100)	Anaerolineae(100)	Anaerolineales(100)	Anaerolinaceae(100)	SHD-231(100)	-	KR013527
OTU_233	2	44	2	1	0	3	2	0	0	0	2	5	3	1	0	0	2	4	11	17	17	19	Bacteria(100)	Proteobacteria(100)	Deltaproteobacteria(100)	Syntrophobacterales(100)	Syntrophaceae(100)	Syntrophus(98)	-	KR013528
OTU_234	0	0	0	0	0	0	0	0	0	1	0	0	0	0	0	88	0	0	0	0	0	0	Bacteria(100)	Bacteroidetes(100)	Bacteroidia(100)	Bacteroidales(100)	Porphyromonadaceae(100)	-	-	KR013529
OTU_235	6	23	0	1	0	1	0	0	0	0	0	4	1	0	1	0	0	4	3	2	0	0	Bacteria(100)	OP9(100)	JS1(100)	BA021(100)	-	-	-	KR013530
OTU_236	0	0	0	1	1	1	0	0	8	0	1	0	0	131	177	4	0	0	0	2	0	11	Bacteria(100)	Firmicutes(100)	Clostridia(100)	Clostridiales(100)	Lachnospiraceae(99)	unclassified	unclassified	KR013531
OTU_237	32	19	27	73	76	55	8	8	14	11	19	31	11	16	14	24	23	19	33	23	3	34	Bacteria(100)	Firmicutes(100)	Clostridia(100)	Clostridiales(100)	Lachnospiraceae(100)	Coprococcus(98)	-	KR013532
OTU_238	0	0	0	2	0	0	0	0	0	0	0	0	0	0	0	0	0	0	0	0	0	553	Bacteria(100)	Verrucomicrobia(100)	Opitutae(100)	Opitutales(100)	Opitutaceae(100)	-	-	KR013533
OTU_239	0	0	0	0	0	0	0	0	0	0	0	0	0	3	106	0	0	0	0	0	0	0	Bacteria(100)	Firmicutes(100)	Clostridia(100)	Clostridiales(100)	Ruminococcaceae(100)	Ethanoligenens(100)	-	KR013534
OTU_24	190	267	3	1	69	113	32	20	34	2	92	175	23	20	21	2	112	117	38	22	28	11	Bacteria(100)	Firmicutes(100)	Clostridia(100)	Clostridiales(100)	Clostridiaceae(100)	Clostridium(100)	-	KR013324
OTU_240	5	5	0	1	0	1	0	0	0	0	1	6	0	0	0	0	1	0	0	0	0	0	Bacteria(100)	Spirochaetes(100)	Spirochaetes(100)	Sphaerochaetales(100)	Sphaerochaetaceae(100)	-	-	KR013535
OTU_241	2	0	1	0	4	8	5	6	3	11	4	1	1	1	2	1	3	1	3	4	4	3	Bacteria(100)	Acidobacteria(100)	Solibacteres(100)	Solibacterales(100)	Solibacteraceae(99)	Candidatus_Solibacter(99)	-	KR013536
OTU_242	12	0	0	0	3	0	0	0	0	0	18	1	0	0	0	2	22	0	0	0	0	0	Bacteria(100)	Verrucomicrobia(100)	Verruco-5(100)	WCHB1-41(100)	RFP12(100)	-	-	KR013537
OTU_243	1	0	0	0	32	0	0	0	0	1	2	0	0	0	0	0	1	0	0	0	0	7	Bacteria(96)	unclassified	unclassified	unclassified	unclassified	unclassified	unclassified	KR013538
OTU_244	11	0	0	0	2	0	0	0	0	0	8	0	0	0	0	0	4	0	0	0	0	0	Bacteria(100)	Firmicutes(100)	Clostridia(100)	Clostridiales(100)	Lachnospiraceae(97)	unclassified	unclassified	KR013539
OTU_245	1	0	0	0	1	0	0	0	0	0	1	0	0	0	0	0	3	1	1	0	0	0	Bacteria(100)	Firmicutes(100)	Clostridia(100)	Thermoanaerobacterales(100)	-	-	-	KR013540
OTU_246	0	0	0	0	0	0	0	0	0	0	0	0	0	0	0	0	0	0	0	0	0	0	Bacteria(100)	Proteobacteria(100)	Gammaproteobacteria(100)	Pseudomonadales(100)	Pseudomonadaceae(100)	-	-	KR013541
OTU_247	0	0	7	0	0	0	0	0	0	0	0	1	23	26	12	0	0	0	5	106	3	0	Bacteria(100)	Firmicutes(100)	Clostridia(100)	Clostridiales(100)	Ruminococcaceae(100)	Ruminococcus(89)	-	KR013542
OTU_248	4	4	0	0	0	2	0	0	0	0	0	1	0	0	0	0	1	2	2	0	0	0	Bacteria(100)	Firmicutes(100)	Clostridia(100)	Natranaerobiales(100)	YAB3B13(100)	-	-	KR013543
OTU_249	11	1	3	12	6	3	2	1	1	0	9	3	0	0	0	5	10	3	2	1	2	0	Bacteria(100)	Firmicutes(100)	Clostridia(100)	Clostridiales(98)	unclassified	unclassified	unclassified	KR013544
OTU_25	23	822	352	1670	7	13	15	27	20	153	16	545	164	194	179	908	24	75	68	57	72	43	Bacteria(100)	Firmicutes(100)	Clostridia(100)	Clostridiales(100)	Tissierellaceae(100)	Sedimentibacter(100)	-	KR013325
OTU_250	0	0	0	0	7	0	0	0	0	0	16	1	0	0	0	0	1	9	7	5	4	1	Bacteria(100)	Firmicutes(100)	Clostridia(100)	Clostridiales(100)	unclassified	unclassified	unclassified	KR013545
OTU_251	3	0	3	31	0	0	0	0	0	5	2	0	0	0	0	14	2	0	0	0	0	1	Bacteria(100)	Firmicutes(100)	Clostridia(100)	Clostridiales(100)	Ruminococcaceae(98)	-	-	KR013546
OTU_252	17	2	0	19	10	2	1	1	1	5	13	0	1	2	2	21	10	3	2	2	1	1	Bacteria(100)	Lentisphaerae(100)	Lentisphaeria(100)	Z20(100)	R4-45B(100)	-	-	KR013547
OTU_253	6	1	0	0	4	4	1	1	1	11	7	0	0	0	0	0	15	0	1	1	0	0	Bacteria(100)	Firmicutes(100)	Clostridia(100)	Clostridiales(100)	Syntrophomonadaceae(100)	Syntrophomonas(100)	-	KR013548
OTU_254	7	0	0	0	4	0	0	0	0	0	5	0	0	0	0	0	3	2	0	0	0	0	Bacteria(100)	Firmicutes(100)	Clostridia(100)	Natranaerobiales(100)	YAB3B13(100)	-	-	KR013549
OTU_255	10	2	1	1	2	1	0	0	0	0	8	0	0	0	1	0	12	0	0	0	0	0	Bacteria(100)	Chloroflexi(100)	Anaerolineae(100)	unclassified	unclassified	unclassified	unclassified	KR013550
OTU_256	0	0	0	0	4	1	0	0	0	0	0	0	0	0	0	0	0	0	0	0	0	0	Bacteria(100)	Firmicutes(95)	Clostridia(93)	Clostridiales(90)	Peptococcaceae(81)	unclassified	unclassified	KR013551
OTU_257	1	0	0	0	0	0	0	0	0	0	0	0	0	0	0	0	0	0	0	0	0	0	Bacteria(100)	Firmicutes(100)	Clostridia(100)	Clostridiales(100)	Ruminococcaceae(100)	Ruminococcus(99)	-	KR013552
OTU_258	10	0	0	0	4	0	0	0	0	0	4	0	0	0	0	0	5	0	0	0	0	0	Bacteria(100)	Firmicutes(96)	Clostridia(96)	Clostridiales(96)	Clostridiaceae(96)	Natronincola_Anaerovirgula(87)	-	KR013553
OTU_259	4	0	0	0	1	2	0	0	0	0	4	0	0	0	0	0	2	4	0	0	0	0	Bacteria(100)	Firmicutes(100)	Clostridia(100)	Clostridiales(100)	Tissierellaceae(100)	Tissierella_Soehngenia(96)	-	KR013554
OTU_26	0	3	0	70	0	12	1	0	1	0	0	3	1	1	1	56	0	5	1	0	0	0	Bacteria(100)	Bacteroidetes(100)	Bacteroidia(100)	Bacteroidales(100)	Marinilabiaceae(100)	-	-	KR013326
OTU_260	1	1	0	0	2	1	0	0	0	0	1	2	0	0	0	0	1	7	0	0	0	0	Bacteria(100)	Firmicutes(100)	Clostridia(100)	Clostridiales(100)	Caldicoprobacteraceae(100)	Caldicoprobacter(100)	-	KR013555
OTU_261	13	2	0	0	6	3	0	0	0	0	12	1	0	0	0	0	9	8	1	0	0	0	Bacteria(100)	Firmicutes(100)	Clostridia(100)	Clostridiales(100)	Caldicoprobacteraceae(100)	Caldicoprobacter(100)	-	KR013556
OTU_262	4	0	0	0	2	0	0	0	0	0	6	0	0	0	0	0	5	0	0	0	0	0	Bacteria(100)	Actinobacteria(100)	Thermoleophilia(100)	Gaiellales(100)	-	-	-	KR013557
OTU_263	4	0	0	0	0	0	0	1	0	0	1	0	0	0	0	0	2	0	0	0	1	0	Bacteria(100)	Firmicutes(100)	Bacilli(100)	Bacillales(100)	Paenibacillaceae(100)	Paenibacillus(100)	unclassified	KR013558
OTU_264	4	17	8	19	0	2	2	0	5	1	0	17	8	43	25	16	2	3	5	8	10	17	Bacteria(100)	Chloroflexi(100)	Anaerolineae(100)	Caldilineales(100)	Caldilineaceae(98)	-	-	KR013559
OTU_266	2	0	0	0	1	0	0	0	0	0	1	0	0	0	0	0	1	0	0	0	0	0	Bacteria(100)	Firmicutes(99)	Clostridia(99)	Clostridiales(96)	unclassified	unclassified	unclassified	KR013560
OTU_267	9	2	0	1	4	1	0	1	0	1	3	2	0	1	0	1	7	2	1	1	0	1	Bacteria(100)	Firmicutes(100)	Clostridia(100)	Clostridiales(100)	Caldicoprobacteraceae(100)	Caldicoprobacter(100)	-	KR013561
OTU_268	5	0	0	0	1	0	0	0	0	0	10	0	0	0	0	0	9	0	0	0	0	0	Bacteria(100)	Firmicutes(99)	Clostridia(99)	Clostridiales(98)	-	-	-	KR013562
OTU_269	0	0	0	0	14	2	0	0	0	0	1	0	0	0	0	0	0	0	0	0	0	0	Bacteria(100)	Firmicutes(100)	Clostridia(100)	Clostridiales(99)	Clostridiaceae(92)	Clostridium(92)	unclassified	KR013563
OTU_27	72	21	33	12	288	230	284	345	319	243	98	7	7	11	15	6	76	88	46	42	39	31	Bacteria(100)	Bacteroidetes(100)	Bacteroidia(100)	Bacteroidales(100)	Porphyromonadaceae(100)	-	-	KR013327
OTU_270	2	1	0	2	1	3	2	0	0	0	1	1	0	0	0	0	4	2	0	1	1	0	Bacteria(100)	Firmicutes(100)	Clostridia(100)	Clostridiales(100)	Caldicoprobacteraceae(100)	Caldicoprobacter(100)	-	KR013564
OTU_271	3	0	0	0	1	2	2	0	0	0	1	0	0	0	0	0	4	1	1	1	2	0	Bacteria(100)	Firmicutes(100)	Clostridia(100)	Clostridiales(100)	Clostridiaceae(94)	Clostridium(94)	unclassified	KR013565
OTU_272	4	0	0	0	2	0	0	0	0	0	7	0	0	0	0	0	5	0	0	0	0	0	Bacteria(100)	Proteobacteria(100)	Deltaproteobacteria(100)	Syntrophobacterales(100)	Syntrophaceae(100)	-	-	KR013566
OTU_273	4	0	0	0	13	1	1	0	1	0	2	0	0	0	0	0	2	1	0	0	0	1	Bacteria(100)	Firmicutes(100)	Clostridia(100)	BSA2B-08(100)	-	-	-	KR013567
OTU_274	0	8	6	0	0	3	0	0	0	0	0	13	5	6	9	1	0	4	12	4	2	0	Bacteria(100)	Firmicutes(100)	Erysipelotrichi(100)	Erysipelotrichales(100)	Erysipelotrichaceae(100)	-	-	KR013568
OTU_275	22	1	0	0	8	0	0	0	0	0	25	1	0	0	0	0	11	0	0	0	0	0	Bacteria(100)	Synergistetes(100)	Synergistia(100)	Synergistales(100)	Dethiosulfovibrionaceae(100)	-	-	KR013569
OTU_276	19	0	0	0	1	0	0	0	0	0	3	1	0	0	0	0	2	0	0	0	0	0	Bacteria(100)	Firmicutes(99)	Clostridia(99)	Clostridiales(98)	unclassified	unclassified	unclassified	KR013570
OTU_277	2	2	0	24	0	1	1	1	0	3	4	0	0	0	0	9	2	0	2	0	0	0	Bacteria(100)	Bacteroidetes(100)	Bacteroidia(91)	Bacteroidales(91)	-	-	-	KR013571
OTU_278	0	0	0	0	2	1	0	0	0	0	2	0	0	0	0	0	1	0	0	0	0	0	Bacteria(100)	Firmicutes(100)	Clostridia(100)	Clostridiales(100)	Caldicoprobacteraceae(100)	Caldicoprobacter(100)	-	KR013572
OTU_279	2	0	0	0	61	0	0	0	0	0	7	0	0	0	0	0	5	0	0	0	0	0	Bacteria(100)	Firmicutes(100)	Clostridia(100)	SHA-98(100)	D2(100)	-	-	KR013573
OTU_28	183	387	63	17	6	245	65	36	69	10	122	288	55	126	86	24	180	392	432	409	123	223	Bacteria(100)	Actinobacteria(100)	Actinobacteria(100)	Actinomycetales(100)	Nocardioidaceae(79)	Propionicimonas(79)	-	KR013328
OTU_280	5	0	0	0	1	1	0	0	0	0	3	1	0	0	0	0	3	1	0	0	0	0	Bacteria(100)	Firmicutes(100)	Clostridia(100)	Natranaerobiales(100)	Anaerobrancaceae(100)	Dethiobacter(100)	-	KR013574
OTU_281	4	0	0	1	0	0	0	0	0	0	3	0	0	0	0	0	3	1	0	0	0	0	Bacteria(100)	Firmicutes(99)	Clostridia(99)	Clostridiales(99)	unclassified	unclassified	unclassified	KR013575
OTU_282	0	7	2	5	0	2	0	0	0	0	0	3	2	1	0	5	0	1	5	4	1	7	Bacteria(100)	Acidobacteria(100)	BPC102(100)	MVS-40(100)	-	-	-	KR013576
OTU_283	0	0	0	0	0	0	0	0	0	0	1	0	0	0	0	0	0	2	0	0	0	0	Bacteria(100)	Firmicutes(100)	Clostridia(100)	Clostridiales(100)	Ruminococcaceae(100)	-	-	KR013577
OTU_284	5	0	0	59	3	1	0	0	1	2	1	0	0	0	0	15	3	5	0	1	0	0	Bacteria(100)	Firmicutes(100)	Clostridia(100)	Clostridiales(100)	Tissierellaceae(100)	Sedimentibacter(100)	-	KR013578
OTU_285	2	8	6	7	0	6	4	3	1	17	0	3	3	1	0	2	1	5	11	3	3	0	Bacteria(100)	Firmicutes(100)	Clostridia(100)	Clostridiales(100)	Peptococcaceae(100)	Dehalobacter_Syntrophobotulus(100)	-	KR013579
OTU_286	0	0	0	0	6	0	0	0	0	0	0	0	0	0	0	0	1	0	0	0	0	1	Bacteria(100)	Firmicutes(100)	Clostridia(100)	Natranaerobiales(100)	ML1228J-1(100)	-	-	KR013580
OTU_287	1	0	0	0	0	1	0	0	0	0	0	0	0	0	0	0	0	0	0	0	0	0	Bacteria(100)	Proteobacteria(100)	Betaproteobacteria(100)	Burkholderiales(100)	Alcaligenaceae(100)	-	-	KR013581
OTU_288	1	0	0	1	0	0	0	0	0	0	0	0	0	0	0	0	2	0	1	0	0	0	Bacteria(100)	Firmicutes(100)	Clostridia(100)	Clostridiales(100)	Peptococcaceae(100)	Dehalobacter_Syntrophobotulus(100)	-	KR013582
OTU_289	1	1	0	0	0	0	0	0	0	0	0	0	0	0	0	0	0	0	0	0	0	0	Bacteria(100)	Bacteroidetes(100)	Bacteroidia(100)	Bacteroidales(100)	-	-	-	KR013583
OTU_29	159	142	189	3	108	49	52	55	33	4	171	29	67	55	101	0	184	37	25	24	53	14	Bacteria(100)	Firmicutes(100)	OPB54(100)	-	-	-	-	KR013329
OTU_290	1	1	0	0	0	1	0	0	0	0	0	3	0	0	0	0	0	4	0	1	0	0	Bacteria(100)	Firmicutes(100)	Clostridia(100)	Clostridiales(100)	Tissierellaceae(100)	-	-	KR013584
OTU_291	0	12	1	62	0	11	1	1	2	5	0	8	4	3	2	6	0	3	5	4	2	5	Bacteria(100)	Fibrobacteres(100)	TG3(100)	TG3-1(100)	TSCOR003-O20(100)	-	-	KR013585
OTU_292	0	0	1	0	3	0	2	0	1	0	5	0	0	0	0	0	9	0	0	0	0	0	Bacteria(100)	Firmicutes(98)	Clostridia(98)	Clostridiales(97)	unclassified	unclassified	unclassified	KR013586
OTU_293	1	0	0	5	3	0	0	0	0	1	1	0	0	0	0	5	1	0	0	0	0	0	Bacteria(100)	Firmicutes(100)	Clostridia(100)	Clostridiales(100)	Clostridiaceae(84)	Clostridium(77)	-	KR013587
OTU_294	1	5	1	4	1	3	0	1	2	0	1	3	3	2	6	4	0	1	3	4	0	4	Bacteria(100)	Chloroflexi(100)	Anaerolineae(100)	-	-	-	-	KR013588
OTU_295	0	0	0	0	4	1	0	1	0	0	0	0	0	0	0	0	0	0	0	0	0	0	Bacteria(100)	unclassified	unclassified	unclassified	unclassified	unclassified	unclassified	KR013589
OTU_296	1	0	0	0	1	0	0	0	0	0	0	0	0	0	0	0	0	0	0	0	0	0	Bacteria(100)	Tenericutes(100)	Mollicutes(100)	RF39(100)	-	-	-	KR013590
OTU_297	34	2	0	0	6	10	3	1	2	1	23	2	1	1	1	1	21	4	7	6	1	2	Bacteria(100)	Synergistetes(100)	Synergistia(100)	Synergistales(100)	Thermovirgaceae(100)	-	-	KR013591
OTU_298	1	0	0	0	0	0	0	0	0	0	0	0	0	0	0	0	1	0	0	0	0	0	Bacteria(100)	Firmicutes(100)	Clostridia(100)	OPB54(93)	-	-	-	KR013592
OTU_299	3	14	4	0	0	3	1	0	0	0	1	6	2	1	2	0	3	4	19	14	1	7	Bacteria(100)	Firmicutes(100)	Clostridia(100)	Clostridiales(100)	Ruminococcaceae(100)	-	-	KR013593
OTU_3	4753	2935	3170	2971	4739	6270	4418	4121	3732	6576	6947	3861	3162	2802	4722	5039	6346	4074	4521	4593	5040	5113	Bacteria(100)	Bacteroidetes(100)	Bacteroidia(100)	Bacteroidales(100)	Porphyromonadaceae(100)	-	-	KR013303
OTU_30	53	130	16	3	2	312	44	50	82	17	4	259	64	229	126	6	30	266	280	156	32	90	Bacteria(100)	Firmicutes(100)	Clostridia(100)	Natranaerobiales(100)	ML1228J-1(100)	-	-	KR013330
OTU_300	0	0	0	0	1	0	0	0	0	0	1	0	0	0	0	0	0	0	0	0	0	0	Bacteria(100)	Tenericutes(100)	Mollicutes(100)	-	-	-	-	KR013594
OTU_301	5	30	11	182	0	13	23	32	19	22	2	11	10	12	9	53	5	7	14	20	17	20	Bacteria(100)	Firmicutes(100)	Clostridia(100)	Clostridiales(100)	Clostridiaceae(95)	Clostridium(95)	-	KR013595
OTU_302	17	0	1	4	7	0	0	0	0	0	17	2	3	5	2	2	16	0	0	0	0	29	Bacteria(100)	Firmicutes(100)	Bacilli(100)	Lactobacillales(100)	Carnobacteriaceae(100)	Trichococcus(77)	-	KR013596
OTU_303	1	0	0	0	9	0	0	0	0	0	2	0	0	0	0	0	2	0	0	0	0	0	Bacteria(100)	WS6(100)	SC72(100)	A-2AF(100)	-	-	-	KR013597
OTU_304	6	0	2	1	10	9	22	25	19	10	6	1	1	0	1	1	27	0	0	0	0	1	Bacteria(100)	Firmicutes(100)	Clostridia(100)	SHA-98(100)	-	-	-	KR013598
OTU_305	0	1	0	2	0	4	0	1	0	1	0	3	0	0	0	3	0	1	0	1	0	0	Bacteria(100)	Proteobacteria(100)	Gammaproteobacteria(100)	Pseudomonadales(100)	Moraxellaceae(100)	Acinetobacter(100)	lwoffii(100)	KR013599
OTU_306	2	0	0	0	1	2	0	0	1	0	3	0	0	0	0	0	2	0	0	0	0	0	Bacteria(100)	Firmicutes(100)	Clostridia(100)	Clostridiales(100)	Ruminococcaceae(98)	-	-	KR013600
OTU_307	3	1	0	1	1	0	0	1	0	0	1	0	0	0	0	0	6	0	1	1	1	0	Bacteria(100)	Firmicutes(100)	Clostridia(100)	Thermoanaerobacterales(99)	Thermoanaerobacteraceae(99)	Moorella(99)	-	KR013601
OTU_308	314	3	0	0	195	11	2	1	1	1	242	6	0	0	0	1	287	10	0	0	0	0	Bacteria(100)	Firmicutes(100)	Clostridia(100)	Natranaerobiales(100)	ML1228J-1(100)	-	-	KR013602
OTU_309	4	0	0	0	0	0	0	0	0	0	7	0	0	0	0	0	5	0	0	0	0	0	Bacteria(100)	EM3(100)	-	-	-	-	-	KR013603
OTU_31	0	0	7	0	0	0	62	696	1030	6	0	0	3	267	400	1	0	0	0	3	3	0	Bacteria(100)	Firmicutes(100)	Clostridia(100)	Clostridiales(100)	Ruminococcaceae(100)	unclassified	unclassified	KR013331
OTU_310	0	0	0	0	0	0	0	0	0	0	0	0	0	0	0	0	0	0	0	0	0	0	Bacteria(100)	Bacteroidetes(100)	Bacteroidia(100)	Bacteroidales(100)	Bacteroidaceae(100)	-	-	KR013604
OTU_311	11	0	0	0	4	7	0	1	1	1	5	4	0	0	2	1	9	0	0	0	0	0	Bacteria(100)	Firmicutes(99)	Clostridia(99)	Desulforudales(90)	Desulforudaceae(90)	-	-	KR013605
OTU_312	1	4	0	0	0	3	0	0	0	0	2	3	0	0	0	0	2	6	15	11	14	0	Bacteria(100)	unclassified	unclassified	unclassified	unclassified	unclassified	unclassified	KR013606
OTU_313	5	2	0	1	9	4	2	2	2	1	8	2	0	0	0	0	14	2	2	0	0	3	Bacteria(100)	OP9(100)	JS1(100)	SB-45(99)	-	-	-	KR013607
OTU_314	1	0	0	0	0	0	0	0	0	0	1	0	0	0	0	0	1	0	0	0	0	0	Bacteria(100)	Proteobacteria(100)	Gammaproteobacteria(100)	Pseudomonadales(100)	Pseudomonadaceae(100)	-	-	KR013608
OTU_315	4	5	1	1	1	3	2	0	2	1	4	4	0	0	3	0	6	1	5	3	2	2	Bacteria(100)	Actinobacteria(100)	Thermoleophilia(100)	-	-	-	-	KR013609
OTU_316	2	3	0	0	0	2	3	1	1	0	3	4	0	0	0	0	3	2	1	1	1	0	Bacteria(100)	Chlorobi(100)	OPB56(100)	-	-	-	-	KR013610
OTU_317	27	2	10	187	5	8	3	14	15	35	7	2	3	11	7	32	24	1	1	2	4	1	Bacteria(100)	Firmicutes(100)	Clostridia(100)	Clostridiales(100)	Clostridiaceae(83)	unclassified	unclassified	KR013611
OTU_318	0	2	0	0	0	1	0	0	0	0	0	0	1	1	0	0	0	16	4	4	0	1	Bacteria(100)	Firmicutes(100)	Clostridia(100)	Clostridiales(97)	-	-	-	KR013612
OTU_32	52	580	186	5	23	49	28	23	17	1	45	219	82	46	35	1	54	48	55	53	86	17	Bacteria(100)	Firmicutes(100)	Clostridia(100)	MBA08(100)	-	-	-	KR013332
OTU_320	0	0	0	11	1	1	0	0	0	3	0	0	0	0	0	12	1	0	0	0	0	1	Bacteria(100)	Firmicutes(100)	Clostridia(100)	Clostridiales(99)	Ruminococcaceae(90)	-	-	KR013613
OTU_321	1	2	1	0	0	1	0	0	0	0	0	0	0	0	0	0	1	2	1	1	0	0	Bacteria(100)	unclassified	unclassified	unclassified	unclassified	unclassified	unclassified	KR013614
OTU_322	1	0	0	0	0	4	0	0	0	0	0	0	0	0	0	0	1	0	0	0	0	0	Bacteria(100)	Firmicutes(97)	Clostridia(97)	Clostridiales(97)	-	-	-	KR013615
OTU_323	1	0	0	1	0	0	1	0	0	0	0	0	0	0	0	0	0	0	0	1	1	0	Bacteria(100)	Proteobacteria(100)	Gammaproteobacteria(100)	Pseudomonadales(100)	Moraxellaceae(100)	Acinetobacter(100)	guillouiae(91)	KR013616
OTU_324	0	4	0	2	0	1	0	0	0	4	0	8	0	0	0	4	0	1	1	0	1	4	Bacteria(100)	Proteobacteria(100)	Gammaproteobacteria(100)	Pseudomonadales(100)	Moraxellaceae(100)	Acinetobacter(100)	-	KR013617
OTU_325	0	0	0	28	0	0	0	0	0	0	0	0	0	0	0	5	0	0	0	0	0	0	Bacteria(100)	Firmicutes(100)	Clostridia(100)	Clostridiales(100)	Tissierellaceae(100)	Tissierella_Soehngenia(100)	-	KR013618
OTU_326	2	0	0	0	0	0	0	0	0	0	1	0	0	0	0	0	2	0	0	0	0	0	Bacteria(100)	Bacteroidetes(100)	Bacteroidia(99)	Bacteroidales(99)	-	-	-	KR013619
OTU_327	9	3	7	1	0	6	17	14	8	2	1	0	4	5	4	2	2	1	3	7	1	10	Bacteria(100)	Synergistetes(100)	Synergistia(100)	Synergistales(100)	Dethiosulfovibrionaceae(100)	HA73(100)	-	KR013620
OTU_328	5	1	7	0	2	7	0	0	0	0	2	0	1	7	7	0	0	0	0	0	0	0	Bacteria(100)	Firmicutes(100)	Clostridia(100)	Clostridiales(100)	Lachnospiraceae(100)	Roseburia(99)	-	KR013621
OTU_329	12	14	10	1	4	1	3	3	0	4	15	8	15	12	0	1	13	0	9	7	5	24	Bacteria(100)	Chloroflexi(100)	Anaerolineae(100)	SBR1031(100)	SHA-31(100)	-	-	KR013622
OTU_33	203	16	0	279	52	0	0	0	0	0	206	10	0	0	0	324	214	4	0	0	0	2	Bacteria(100)	unclassified	unclassified	unclassified	unclassified	unclassified	unclassified	KR013333
OTU_330	2	0	0	0	1	0	0	0	0	0	1	0	0	0	0	0	1	0	0	0	0	0	Bacteria(100)	Firmicutes(100)	Clostridia(100)	Clostridiales(100)	Clostridiaceae(100)	Natronincola_Anaerovirgula(98)	-	KR013623
OTU_332	0	0	0	0	0	5	0	0	0	0	0	0	0	0	0	0	0	0	0	0	0	0	Bacteria(100)	Tenericutes(100)	RF3(99)	ML615J-28(99)	-	-	-	KR013624
OTU_333	2	0	0	0	2	0	0	0	0	0	2	0	0	0	0	0	2	0	0	0	0	0	Bacteria(100)	Firmicutes(100)	Clostridia(100)	Clostridiales(100)	Clostridiaceae(100)	Clostridium(100)	-	KR013625
OTU_334	0	0	0	0	0	0	0	1	0	1	0	0	0	0	0	0	0	0	0	0	1	0	Bacteria(100)	Proteobacteria(100)	Gammaproteobacteria(100)	Alteromonadales(99)	Alteromonadaceae(99)	-	-	KR013626
OTU_335	5	0	0	19	0	0	0	0	0	0	6	0	0	0	0	28	8	0	0	0	0	0	Bacteria(100)	Bacteroidetes(100)	Bacteroidia(100)	Bacteroidales(100)	Porphyromonadaceae(100)	-	-	KR013627
OTU_336	0	3	0	1	0	4	0	3	1	0	2	3	0	0	0	0	1	1	1	9	0	0	Bacteria(100)	Firmicutes(100)	Clostridia(100)	Clostridiales(100)	unclassified	unclassified	unclassified	KR013628
OTU_337	5	1	0	0	1	0	0	0	0	0	6	0	0	0	0	0	5	0	0	0	0	0	Bacteria(100)	Chloroflexi(88)	Anaerolineae(84)	unclassified	unclassified	unclassified	unclassified	KR013629
OTU_338	0	0	0	0	0	1	0	0	0	0	0	0	0	0	0	0	0	0	0	0	0	0	Bacteria(100)	Firmicutes(100)	Clostridia(100)	Clostridiales(100)	Lachnospiraceae(100)	Coprococcus(90)	-	KR013630
OTU_339	3	0	0	0	3	0	0	0	0	0	1	0	1	2	1	0	2	0	0	0	1	0	Bacteria(100)	Firmicutes(79)	Clostridia(77)	unclassified	unclassified	unclassified	unclassified	KR013631
OTU_34	191	133	25	405	69	42	67	62	189	85	149	87	88	248	191	170	91	103	87	37	44	91	Bacteria(100)	Verrucomicrobia(100)	Verruco-5(100)	LD1-PB3(100)	-	-	-	KR013334
OTU_340	0	0	0	2	0	0	0	0	0	5	0	0	0	0	0	0	0	0	0	0	0	0	Bacteria(100)	unclassified	unclassified	unclassified	unclassified	unclassified	unclassified	KR013632
OTU_341	0	0	0	0	0	0	0	0	0	0	0	0	0	0	0	0	0	0	0	0	0	0	Bacteria(100)	Firmicutes(85)	unclassified	unclassified	unclassified	unclassified	unclassified	KR013633
OTU_342	2	0	0	0	5	0	0	0	0	0	8	0	0	0	0	0	3	0	0	0	0	0	Bacteria(100)	Firmicutes(81)	Clostridia(81)	unclassified	unclassified	unclassified	unclassified	KR013634
OTU_343	0	0	0	0	0	0	0	0	0	0	0	0	0	0	0	0	0	0	0	0	0	0	Bacteria(100)	Bacteroidetes(100)	Bacteroidia(100)	Bacteroidales(100)	p-2534-18B5(100)	-	-	KR013635
OTU_344	0	10	0	11	0	0	0	0	0	0	0	0	0	0	0	26	0	1	0	2	2	1	Bacteria(100)	Synergistetes(100)	Synergistia(100)	Synergistales(100)	unclassified	unclassified	unclassified	KR013636
OTU_345	0	1	0	1	2	7	2	1	1	0	2	1	0	0	0	0	1	0	0	0	0	0	Bacteria(100)	Firmicutes(100)	Clostridia(100)	Thermoanaerobacterales(100)	-	-	-	KR013637
OTU_346	2	0	0	0	5	0	0	0	0	0	3	0	0	0	0	0	2	0	0	0	0	0	Bacteria(100)	Actinobacteria(100)	-	-	-	-	-	KR013638
OTU_347	1	0	0	0	2	0	0	0	0	0	1	0	0	0	0	0	1	0	0	0	0	0	Bacteria(100)	Firmicutes(100)	Clostridia(100)	Clostridiales(100)	Tissierellaceae(100)	Tepidimicrobium(96)	-	KR013639
OTU_348	0	1	2	61	0	2	1	0	0	1	0	0	1	1	0	70	0	4	2	1	1	0	Bacteria(100)	Chlorobi(95)	OPB56(94)	-	-	-	-	KR013640
OTU_349	0	0	0	0	0	4	0	0	0	0	0	0	0	0	0	0	0	1	3	0	0	0	Bacteria(100)	Firmicutes(100)	Clostridia(100)	Clostridiales(100)	Lachnospiraceae(100)	-	-	KR013641
OTU_35	111	80	0	0	57	23	0	0	0	0	57	19	0	0	0	0	114	16	11	4	8	0	Bacteria(100)	Bacteroidetes(100)	Bacteroidia(100)	Bacteroidales(100)	-	-	-	KR013335
OTU_350	0	6	0	0	0	0	4	0	0	0	0	0	1	1	1	0	0	0	5	6	1	5	Bacteria(100)	FCPU426(85)	-	-	-	-	-	KR013642
OTU_351	0	11	1	0	0	0	0	0	0	0	0	89	1	0	1	0	0	20	1	6	1	1	Bacteria(100)	Spirochaetes(100)	Spirochaetes(100)	Spirochaetales(100)	Spirochaetaceae(100)	Treponema(100)	-	KR013643
OTU_352	0	0	0	0	0	0	0	0	0	0	0	0	0	0	0	0	1	0	0	0	1	1	Bacteria(100)	Firmicutes(86)	Clostridia(84)	Clostridiales(80)	Peptococcaceae(79)	unclassified	unclassified	KR013644
OTU_353	0	18	5	1	0	13	1	1	1	0	0	10	3	5	4	1	0	4	3	0	0	0	Bacteria(100)	Firmicutes(100)	Clostridia(100)	Clostridiales(100)	Ruminococcaceae(100)	-	-	KR013645
OTU_354	0	0	0	17	0	0	0	0	0	19	0	0	0	0	0	14	0	0	0	0	0	0	Bacteria(100)	Firmicutes(88)	Clostridia(88)	Clostridiales(88)	-	-	-	KR013646
OTU_355	0	1	1	0	0	0	4	3	5	3	0	1	5	7	10	0	0	0	1	0	1	2	Bacteria(100)	Spirochaetes(100)	Leptospirae(100)	Leptospirales(100)	Sediment-4(100)	-	-	KR013647
OTU_356	0	46	1	0	0	0	0	0	0	0	0	0	0	0	0	0	0	1	0	0	0	0	Bacteria(100)	Firmicutes(98)	Clostridia(98)	Clostridiales(98)	-	-	-	KR013648
OTU_357	0	0	0	48	1	1	0	1	1	3	0	0	0	0	0	33	0	0	0	0	0	0	Bacteria(100)	Firmicutes(100)	Clostridia(100)	Clostridiales(100)	Gracilibacteraceae(100)	Lutispora(100)	-	KR013649
OTU_358	0	8	0	17	0	22	1	0	0	11	0	3	1	0	0	7	0	0	6	2	0	1	Bacteria(100)	Bacteroidetes(100)	Bacteroidia(100)	Bacteroidales(100)	Rikenellaceae(100)	Blvii28(100)	-	KR013650
OTU_359	0	10	2	1	0	1	0	1	0	0	0	9	8	6	9	3	2	7	3	9	0	8	Bacteria(100)	Bacteroidetes(100)	Bacteroidia(100)	Bacteroidales(100)	-	-	-	KR013651
OTU_36	2	0	0	2342	1	0	0	0	0	18	0	0	0	0	0	231	3	0	0	0	0	1	Bacteria(100)	WWE1(100)	Cloacamonae(100)	Cloacamonales(100)	Cloacamonaceae(100)	W22(100)	-	KR013336
OTU_360	0	9	1	0	0	0	0	0	0	0	0	10	0	0	0	43	0	33	15	12	4	1	Bacteria(100)	Firmicutes(100)	Clostridia(100)	Clostridiales(100)	Ruminococcaceae(100)	-	-	KR013652
OTU_361	0	0	5	1	0	0	0	0	0	0	0	0	0	0	0	0	0	0	0	2	18	32	Bacteria(100)	Caldiserica(100)	OP5(100)	WCHB1-02(100)	-	-	-	KR013653
OTU_362	0	4	12	6	0	1	9	9	9	3	0	0	3	3	3	42	0	0	0	0	1	1	Bacteria(100)	Firmicutes(100)	Clostridia(100)	OPB54(100)	-	-	-	KR013654
OTU_363	0	2	4	0	0	1	2	2	5	3	0	0	4	0	0	1	0	1	0	2	1	2	Bacteria(100)	Firmicutes(100)	Clostridia(100)	Clostridiales(100)	Eubacteriaceae(100)	-	-	KR013655
OTU_364	0	11	0	0	0	0	0	0	0	0	0	7	0	0	0	0	0	0	2	60	0	0	Bacteria(100)	Firmicutes(100)	Clostridia(100)	Clostridiales(100)	Lachnospiraceae(91)	Coprococcus(88)	-	KR013656
OTU_365	0	1	14	0	0	0	1	0	0	0	0	0	9	13	1	0	0	0	28	29	112	22	Bacteria(100)	Proteobacteria(100)	Deltaproteobacteria(100)	Syntrophobacterales(100)	Syntrophorhabdaceae(100)	-	-	KR013657
OTU_366	4	1	0	48	0	0	0	0	0	1	0	1	0	0	0	14	0	0	0	0	0	0	Bacteria(100)	Firmicutes(99)	Clostridia(99)	Clostridiales(99)	Syntrophomonadaceae(99)	Syntrophomonas(99)	unclassified	KR013658
OTU_367	95	4	1	0	22	4	1	0	1	0	55	3	0	0	0	0	141	18	0	0	0	0	Bacteria(100)	Firmicutes(100)	Clostridia(100)	Clostridiales(100)	Clostridiaceae(99)	Clostridium(99)	-	KR013659
OTU_368	0	0	0	7	0	0	0	0	0	0	0	0	0	0	0	29	0	0	0	0	0	0	Bacteria(100)	Firmicutes(100)	Clostridia(100)	Clostridiales(100)	Dehalobacteriaceae(100)	Dehalobacterium(100)	-	KR013660
OTU_369	0	3	0	2	0	4	0	0	0	0	0	3	0	0	0	54	0	12	29	5	0	145	Bacteria(100)	Firmicutes(100)	Clostridia(100)	Clostridiales(100)	Ruminococcaceae(98)	Ruminococcus(84)	-	KR013661
OTU_37	2	793	597	2	0	54	62	123	83	1	0	235	97	130	55	0	9	31	69	64	129	168	Bacteria(100)	Tenericutes(100)	RF3(100)	ML615J-28(100)	-	-	-	KR013337
OTU_370	0	9	0	2	0	12	21	17	27	0	0	46	18	5	2	1	0	24	15	28	20	2	Bacteria(100)	Firmicutes(100)	Clostridia(100)	Clostridiales(100)	EtOH8(99)	-	-	KR013662
OTU_371	0	0	0	18	0	0	0	0	0	1	0	0	0	0	0	6	0	0	0	0	0	0	Bacteria(100)	Firmicutes(100)	Clostridia(100)	Clostridiales(100)	Syntrophomonadaceae(100)	Syntrophomonas(100)	-	KR013663
OTU_372	3	1	3	2	2	1	1	1	3	13	6	0	1	1	5	10	2	0	0	1	1	4	Bacteria(100)	Chloroflexi(100)	Anaerolineae(100)	Anaerolineales(97)	Anaerolinaceae(97)	C1_B004(97)	-	KR013664
OTU_373	0	3	0	3	0	1	0	0	1	0	0	0	1	1	1	0	0	0	0	0	0	1	Bacteria(100)	Firmicutes(100)	Clostridia(100)	Clostridiales(100)	Veillonellaceae(100)	-	-	KR013665
OTU_374	0	2	14	0	0	3	3	6	20	0	0	16	1	31	33	0	0	0	3	6	0	0	Bacteria(100)	Firmicutes(100)	Clostridia(100)	Clostridiales(100)	Veillonellaceae(100)	Sporomusa(100)	-	KR013666
OTU_375	0	2	36	42	0	2	6	12	18	19	0	1	9	22	14	57	0	0	0	2	2	10	Bacteria(100)	Proteobacteria(100)	Deltaproteobacteria(100)	Desulfovibrionales(100)	Desulfovibrionaceae(100)	Desulfovibrio(100)	aminophilus(100)	KR013667
OTU_376	0	0	0	0	0	0	0	0	0	0	0	0	0	0	0	0	0	0	0	0	0	86	Bacteria(100)	Bacteroidetes(100)	Bacteroidia(100)	Bacteroidales(100)	Marinilabiaceae(99)	-	-	KR013668
OTU_377	0	6	0	6	0	4	0	1	0	0	0	4	1	0	0	4	0	2	0	0	0	0	Bacteria(100)	Tenericutes(100)	RF3(100)	ML615J-28(100)	-	-	-	KR013669
OTU_378	0	4	0	2	0	2	0	0	0	0	0	7	0	0	0	0	0	4	30	48	7	3	Bacteria(100)	Firmicutes(92)	Clostridia(92)	Clostridiales(92)	Ruminococcaceae(91)	-	-	KR013670
OTU_379	0	0	0	3	0	0	0	0	0	0	0	0	0	0	0	0	0	0	0	0	0	270	Bacteria(100)	Firmicutes(100)	Clostridia(100)	Clostridiales(100)	unclassified	unclassified	unclassified	KR013671
OTU_38	179	70	94	16	8	13	18	26	30	5	188	74	40	63	98	7	226	103	108	123	17	157	Bacteria(100)	Bacteroidetes(100)	Bacteroidia(100)	Bacteroidales(100)	-	-	-	KR013338
OTU_380	9	0	0	0	6	1	1	0	0	0	3	2	0	0	0	0	4	0	0	1	1	0	Bacteria(100)	Firmicutes(100)	Clostridia(100)	Clostridiales(96)	-	-	-	KR013672
OTU_381	0	4	10	0	0	0	4	5	7	3	0	1	3	5	5	1	0	13	2	2	6	6	Bacteria(100)	OD1(100)	-	-	-	-	-	KR013673
OTU_382	0	6	0	0	0	8	0	0	0	0	0	4	0	0	0	0	0	0	1	3	1	0	Bacteria(100)	Firmicutes(100)	Clostridia(100)	Clostridiales(100)	EtOH8(100)	-	-	KR013674
OTU_383	0	1	1	32	0	3	0	0	0	19	0	9	0	1	0	2	0	5	4	2	0	0	Bacteria(100)	Firmicutes(97)	Clostridia(94)	Clostridiales(94)	Lachnospiraceae(94)	Epulopiscium(94)	-	KR013675
OTU_384	0	1	1	122	0	1	0	0	0	0	0	0	0	1	0	2	0	2	0	0	0	0	Bacteria(100)	Firmicutes(100)	Clostridia(100)	Clostridiales(100)	unclassified	unclassified	unclassified	KR013676
OTU_385	0	0	0	1	0	0	0	0	2	0	0	0	0	25	101	3	0	0	0	0	1	0	Bacteria(100)	Firmicutes(100)	Clostridia(100)	Clostridiales(100)	Ruminococcaceae(100)	Ruminococcus(100)	-	KR013677
OTU_386	0	0	0	0	0	0	0	0	0	0	0	0	0	0	0	0	0	0	0	0	0	0	Bacteria(100)	Bacteroidetes(100)	Bacteroidia(99)	Bacteroidales(99)	-	-	-	KR013678
OTU_387	1	3	0	2	0	8	1	2	1	2	1	1	1	1	1	0	0	2	0	0	0	1	Bacteria(100)	Firmicutes(100)	Clostridia(100)	Clostridiales(100)	Christensenellaceae(98)	-	-	KR013679
OTU_388	1	3	5	3	0	4	3	5	3	2	1	0	2	3	4	2	1	0	2	2	1	2	Bacteria(100)	Chloroflexi(100)	Anaerolineae(100)	SBR1031(100)	SHA-31(100)	-	-	KR013680
OTU_389	0	0	0	0	0	0	0	0	0	80	0	0	0	0	0	0	0	0	0	0	0	0	Bacteria(100)	Firmicutes(100)	Clostridia(100)	Clostridiales(100)	unclassified	unclassified	unclassified	KR013681
OTU_39	193	4	0	0	106	8	0	0	0	0	16	5	0	0	0	0	56	35	5	1	0	0	Bacteria(100)	Firmicutes(100)	Clostridia(100)	Clostridiales(100)	Caldicoprobacteraceae(100)	Caldicoprobacter(100)	-	KR013339
OTU_390	2	0	0	68	5	0	1	0	0	50	1	0	1	4	1	6	2	0	0	1	0	1	Bacteria(100)	Synergistetes(100)	Synergistia(100)	Synergistales(100)	Dethiosulfovibrionaceae(100)	HA73(100)	-	KR013682
OTU_391	0	0	8	0	0	0	1	51	17	1	0	0	0	1	1	0	0	0	0	0	0	0	Bacteria(100)	Firmicutes(100)	Clostridia(100)	Clostridiales(100)	unclassified	unclassified	unclassified	KR013683
OTU_392	0	3	23	3	2	0	0	1	0	0	1	0	0	0	0	0	0	0	2	2	3	5	Bacteria(100)	Bacteroidetes(100)	Bacteroidia(100)	Bacteroidales(100)	-	-	-	KR013684
OTU_393	0	0	0	1	0	0	0	0	0	91	0	0	0	0	0	0	0	0	0	0	0	0	Bacteria(100)	Bacteroidetes(100)	Bacteroidia(100)	Bacteroidales(100)	-	-	-	KR013685
OTU_394	1	6	0	0	0	2	0	0	0	1	1	13	0	1	0	0	1	4	9	6	4	1	Bacteria(100)	Lentisphaerae(100)	Lentisphaeria(100)	Z20(100)	R4-45B(100)	-	-	KR013686
OTU_395	0	2	4	0	0	0	0	0	0	0	0	1	4	5	9	0	0	0	8	6	16	23	Bacteria(100)	Chloroflexi(100)	Anaerolineae(100)	Anaerolineales(100)	Anaerolinaceae(100)	SHD-231(100)	-	KR013687
OTU_396	2	6	12	30	1	2	3	3	2	0	1	3	3	2	5	8	1	7	1	0	1	0	Bacteria(100)	Firmicutes(100)	Clostridia(100)	Clostridiales(100)	Clostridiaceae(93)	Clostridium(93)	-	KR013688
OTU_397	0	0	2	0	0	0	27	65	57	17	0	0	0	0	0	0	0	0	0	0	0	1	Bacteria(100)	Thermotogae(100)	Thermotogae(100)	Thermotogales(100)	Thermotogaceae(100)	AUTHM297(100)	-	KR013689
OTU_398	1	10	31	1	0	1	3	3	0	0	7	0	7	3	3	0	2	0	2	2	2	25	Bacteria(100)	Tenericutes(100)	RF3(100)	ML615J-28(100)	-	-	-	KR013690
OTU_399	0	0	0	1	0	0	0	0	6	0	0	0	0	8	95	0	0	0	0	0	1	0	Bacteria(100)	Firmicutes(100)	Clostridia(100)	Clostridiales(100)	Clostridiaceae(100)	unclassified	unclassified	KR013691
OTU_4	1851	5	25	14	13265	490	2196	3447	3204	5822	2978	7	35	46	112	57	2637	15	25	46	63	98	Bacteria(100)	Thermotogae(100)	Thermotogae(100)	Thermotogales(100)	Thermotogaceae(100)	S1(100)	-	KR013304
OTU_40	47	1	0	4	85	4	0	1	1	0	42	2	0	1	1	1	36	1	1	0	0	0	Bacteria(100)	Firmicutes(100)	Clostridia(100)	Clostridiales(100)	Clostridiaceae(80)	Clostridium(78)	-	KR013340
OTU_400	1	0	0	3	2	0	0	0	1	20	0	0	0	0	0	6	0	0	0	0	0	1	Bacteria(100)	Bacteroidetes(100)	Bacteroidia(100)	Bacteroidales(100)	Porphyromonadaceae(100)	-	-	KR013692
OTU_401	0	2	0	2	0	0	0	0	0	0	0	1	0	0	0	2	0	0	0	0	0	0	Bacteria(100)	Firmicutes(100)	Clostridia(100)	Clostridiales(100)	Ruminococcaceae(100)	-	-	KR013693
OTU_402	0	0	0	0	0	0	0	0	0	82	0	0	0	0	0	0	0	0	0	0	0	0	Bacteria(100)	Bacteroidetes(100)	Bacteroidia(100)	Bacteroidales(100)	Paraprevotellaceae(100)	YRC22(100)	-	KR013694
OTU_403	0	2	0	12	0	3	0	0	0	28	0	9	0	0	0	1	0	11	10	0	1	5	Bacteria(100)	Firmicutes(100)	Clostridia(100)	Clostridiales(100)	Lachnospiraceae(100)	unclassified	unclassified	KR013695
OTU_405	0	1	0	0	0	0	0	2	2	0	0	1	1	1	0	1	0	0	2	0	2	1	Bacteria(100)	Chloroflexi(100)	Dehalococcoidetes(100)	Dehalococcoidales(100)	-	-	-	KR013696
OTU_406	0	4	13	50	0	0	7	2	1	2	0	1	9	3	4	35	0	1	4	2	2	7	Bacteria(100)	Lentisphaerae(100)	Lentisphaeria(100)	Z20(100)	R4-45B(100)	-	-	KR013697
OTU_407	0	0	0	0	0	0	0	0	1	0	0	0	0	11	49	0	0	0	0	0	0	0	Bacteria(100)	Firmicutes(100)	Clostridia(100)	Clostridiales(100)	Clostridiaceae(100)	unclassified	unclassified	KR013698
OTU_408	1	0	0	1	0	0	0	0	0	0	0	0	0	0	0	1	0	1	0	0	0	0	Bacteria(100)	Firmicutes(100)	Clostridia(100)	Clostridiales(100)	-	-	-	KR013699
OTU_409	0	7	0	0	0	0	0	0	0	0	0	1	2	0	0	0	0	1	0	0	0	1	Bacteria(100)	Firmicutes(100)	Clostridia(100)	Clostridiales(100)	Ruminococcaceae(95)	-	-	KR013700
OTU_41	34	1	1	0	56	7	2	2	0	0	73	5	1	0	4	0	262	3	3	6	0	2	Bacteria(100)	Firmicutes(100)	Clostridia(100)	Natranaerobiales(100)	Anaerobrancaceae(100)	unclassified	unclassified	KR013341
OTU_410	0	0	0	3	0	0	0	1	0	26	0	0	0	0	0	6	0	0	0	0	0	0	Bacteria(100)	Firmicutes(100)	Clostridia(100)	OPB54(100)	-	-	-	KR013701
OTU_411	0	0	0	2	0	0	0	0	0	0	0	0	7	1	2	1	0	0	15	7	3	9	Bacteria(100)	Verrucomicrobia(100)	Opitutae(100)	Puniceicoccales(100)	Puniceicoccaceae(100)	-	-	KR013702
OTU_412	0	0	5	0	0	0	0	0	0	0	0	0	7	8	5	0	0	0	1	0	0	4	Bacteria(100)	Firmicutes(100)	Clostridia(100)	Clostridiales(100)	Mogibacteriaceae(100)	-	-	KR013703
OTU_413	0	1	0	0	1	3	1	0	0	3	0	0	1	2	0	2	1	2	0	2	0	0	Bacteria(100)	Actinobacteria(100)	Actinobacteria(100)	WCHB1-81(100)	At425_EubF1(100)	-	-	KR013704
OTU_414	3	0	0	0	0	1	0	1	1	0	1	0	0	2	0	0	1	2	2	1	2	0	Bacteria(100)	Verrucomicrobia(100)	Verruco-5(100)	WCHB1-41(100)	-	-	-	KR013705
OTU_415	0	3	0	0	0	8	0	0	1	8	0	0	0	0	1	26	0	0	0	1	0	0	Bacteria(100)	Firmicutes(100)	Clostridia(100)	Clostridiales(100)	Veillonellaceae(100)	-	-	KR013706
OTU_416	0	3	1	9	0	4	5	3	4	6	0	2	4	5	3	17	0	2	3	3	3	9	Bacteria(100)	Firmicutes(100)	Clostridia(100)	Clostridiales(100)	Clostridiaceae(91)	Clostridium(91)	-	KR013707
OTU_417	1	1	0	14	0	0	0	0	0	3	3	0	0	0	0	6	0	0	0	3	0	4	Bacteria(100)	Firmicutes(100)	Clostridia(100)	Clostridiales(100)	Clostridiaceae(100)	Clostridium(100)	neonatale(100)	KR013708
OTU_418	0	5	0	0	0	0	0	0	0	0	0	2	0	1	0	1	0	0	0	0	1	0	Bacteria(100)	Proteobacteria(100)	Deltaproteobacteria(100)	Syntrophobacterales(100)	Syntrophaceae(100)	-	-	KR013709
OTU_419	0	1	2	0	0	0	1	1	0	0	0	0	4	3	0	0	0	0	5	1	0	0	Bacteria(100)	Bacteroidetes(100)	Bacteroidia(100)	Bacteroidales(100)	Porphyromonadaceae(100)	Paludibacter(100)	-	KR013710
OTU_42	116	56	75	80	53	58	65	79	65	60	77	51	127	79	94	69	81	88	69	125	101	96	Bacteria(100)	Proteobacteria(100)	Alphaproteobacteria(100)	Sphingomonadales(100)	Sphingomonadaceae(100)	Sphingomonas(100)	-	KR013342
OTU_420	0	1	6	1	0	0	0	0	0	0	0	0	9	5	11	2	0	0	2	1	0	1	Bacteria(100)	Chloroflexi(100)	Anaerolineae(100)	Anaerolineales(100)	Anaerolinaceae(100)	SHD-231(100)	-	KR013711
OTU_421	0	0	29	1	0	0	0	1	14	19	0	0	1	16	6	3	0	0	0	0	0	0	Bacteria(100)	Firmicutes(100)	Clostridia(100)	Clostridiales(100)	Ruminococcaceae(100)	Anaerotruncus(91)	-	KR013712
OTU_422	0	3	0	0	0	1	0	0	0	0	0	4	0	0	0	0	0	0	3	1	0	0	Bacteria(100)	Firmicutes(100)	Clostridia(100)	Clostridiales(100)	Clostridiaceae(92)	Clostridium(92)	-	KR013713
OTU_423	0	0	0	29	0	0	0	0	0	14	0	0	2	2	0	13	0	0	0	0	0	4	Bacteria(100)	Bacteroidetes(100)	Bacteroidia(99)	Bacteroidales(99)	-	-	-	KR013714
OTU_424	0	3	3	4	0	1	0	0	0	0	0	3	7	4	2	1	0	0	3	1	4	0	Bacteria(100)	Bacteroidetes(100)	Bacteroidia(100)	Bacteroidales(100)	-	-	-	KR013715
OTU_425	2	1	1	4	0	0	0	0	1	3	0	0	1	0	0	2	0	2	1	0	0	0	Bacteria(100)	Actinobacteria(100)	Actinobacteria(100)	Actinomycetales(100)	Corynebacteriaceae(99)	Corynebacterium(99)	-	KR013716
OTU_426	0	0	5	0	0	0	0	0	1	0	0	0	1	23	4	9	0	0	0	1	0	1	Bacteria(100)	Firmicutes(100)	Clostridia(100)	Clostridiales(100)	Lachnospiraceae(100)	Coprococcus(100)	-	KR013717
OTU_427	0	0	0	0	0	0	0	0	0	0	0	0	0	0	0	0	0	0	0	0	1	25	Bacteria(100)	OP11(100)	WCHB1-64(100)	d153(100)	-	-	-	KR013718
OTU_428	3	1	0	3	3	3	1	1	0	1	1	1	0	0	1	1	3	3	2	1	1	1	Bacteria(100)	Firmicutes(100)	Clostridia(100)	Thermoanaerobacterales(100)	-	-	-	KR013719
OTU_429	0	0	2	0	0	0	8	3	2	0	0	0	2	0	0	0	0	0	19	1	0	7	Bacteria(100)	Proteobacteria(84)	unclassified	unclassified	unclassified	unclassified	unclassified	KR013720
OTU_43	32	0	0	0	30	0	0	0	0	0	159	0	0	0	0	0	14	0	0	0	0	0	Bacteria(100)	Firmicutes(100)	Clostridia(100)	MBA08(100)	-	-	-	KR013343
OTU_430	0	0	1	4	0	0	0	0	0	0	0	0	0	28	6	1	0	0	1	5	0	1	Bacteria(100)	Firmicutes(100)	Clostridia(100)	Clostridiales(100)	Lachnospiraceae(81)	unclassified	unclassified	KR013721
OTU_431	3	2	2	2	2	1	0	0	1	1	2	2	1	5	4	4	1	1	2	1	0	1	Bacteria(100)	Actinobacteria(100)	Thermoleophilia(100)	-	-	-	-	KR013722
OTU_432	0	0	0	1	0	0	0	0	0	0	0	2	1	2	0	1	0	1	0	2	0	1	Bacteria(100)	Tenericutes(100)	Mollicutes(100)	RF39(100)	-	-	-	KR013723
OTU_433	0	0	0	40	0	0	0	0	0	0	0	0	0	0	1	5	0	1	2	1	0	0	Bacteria(100)	Firmicutes(100)	Clostridia(100)	Clostridiales(100)	Clostridiaceae(100)	Clostridium(100)	-	KR013724
OTU_434	1	10	2	19	0	2	0	0	0	7	2	0	0	0	0	0	0	0	1	0	1	0	Bacteria(100)	Lentisphaerae(100)	Lentisphaeria(100)	Z20(100)	R4-45B(98)	-	-	KR013725
OTU_435	0	7	1	72	0	0	0	0	0	1	1	0	1	2	0	23	2	4	15	19	29	0	Bacteria(100)	Firmicutes(100)	Clostridia(100)	Clostridiales(100)	Mogibacteriaceae(100)	-	-	KR013726
OTU_436	6	2	0	0	0	1	1	1	1	0	3	3	0	0	0	0	5	1	1	0	1	1	Bacteria(100)	Firmicutes(100)	Clostridia(100)	Natranaerobiales(100)	YAB3B13(94)	-	-	KR013727
OTU_437	1	4	1	0	0	0	0	0	0	0	0	1	1	0	0	0	0	2	0	0	0	0	Bacteria(100)	Firmicutes(93)	Erysipelotrichi(93)	Erysipelotrichales(93)	Erysipelotrichaceae(93)	L7A_E11(77)	-	KR013728
OTU_438	0	0	0	21	0	0	1	2	1	7	0	0	0	0	0	16	0	0	0	0	0	1	Bacteria(100)	BRC1(100)	NPL-UPA2(100)	-	-	-	-	KR013729
OTU_439	0	2	1	1	0	0	0	0	0	0	0	0	1	3	3	0	0	0	8	10	2	3	Bacteria(100)	Bacteroidetes(100)	Bacteroidia(100)	Bacteroidales(100)	SB-1(100)	-	-	KR013730
OTU_44	25	22	15	483	20	53	113	79	72	43	15	47	4	2	7	504	16	21	29	24	20	3	Bacteria(100)	Bacteroidetes(100)	Bacteroidia(100)	Bacteroidales(100)	Porphyromonadaceae(100)	-	-	KR013344
OTU_440	0	0	1	3	0	0	0	0	0	0	0	0	0	23	7	2	0	0	0	0	0	0	Bacteria(100)	Firmicutes(100)	Clostridia(100)	Clostridiales(100)	Ruminococcaceae(100)	Oscillospira(100)	-	KR013731
OTU_441	0	0	2	8	0	0	0	0	0	1	0	0	1	2	1	2	0	0	0	1	0	0	Bacteria(100)	Firmicutes(100)	Clostridia(100)	Clostridiales(100)	Ruminococcaceae(100)	Ruminococcus(99)	-	KR013732
OTU_442	1	4	2	0	0	2	1	1	1	0	1	3	1	2	0	0	0	1	5	3	5	5	Bacteria(100)	Firmicutes(100)	Clostridia(100)	Clostridiales(100)	Clostridiaceae(82)	Clostridium(77)	unclassified	KR013733
OTU_443	0	0	0	1	0	1	0	0	0	0	0	0	0	0	0	1	0	4	1	1	1	1	Bacteria(100)	Verrucomicrobia(100)	Verruco-5(100)	WCHB1-41(99)	-	-	-	KR013734
OTU_444	0	1	0	1	0	0	0	0	0	2	0	0	0	0	0	0	0	0	3	4	3	4	Bacteria(100)	Firmicutes(88)	Clostridia(87)	unclassified	unclassified	unclassified	unclassified	KR013735
OTU_445	1	0	0	0	1	2	0	2	2	3	0	0	0	0	0	0	0	0	0	0	0	0	Bacteria(100)	Firmicutes(100)	Clostridia(100)	OPB54(100)	-	-	-	KR013736
OTU_446	1	1	0	0	0	0	1	0	0	0	1	1	0	0	0	0	1	0	1	0	0	1	Bacteria(100)	Chloroflexi(100)	Anaerolineae(100)	unclassified	unclassified	unclassified	unclassified	KR013737
OTU_447	0	2	1	0	0	1	0	0	0	0	0	0	0	0	0	0	0	3	2	7	0	10	Bacteria(100)	Bacteroidetes(100)	Bacteroidia(100)	Bacteroidales(100)	-	-	-	KR013738
OTU_448	0	0	0	0	0	0	1	3	5	13	0	0	0	0	0	0	0	0	0	0	1	1	Bacteria(100)	Caldiserica(100)	OP5(100)	WCHB1-02(100)	SHBZ1169(100)	-	-	KR013739
OTU_449	0	0	0	0	0	0	0	0	0	0	0	0	0	0	0	0	0	0	0	3	0	69	Bacteria(100)	Bacteroidetes(100)	Sphingobacteriia(81)	Sphingobacteriales(81)	-	-	-	KR013740
OTU_45	1	406	11	760	0	9	0	0	0	1	0	201	209	248	176	121	0	394	144	113	67	132	Bacteria(100)	Bacteroidetes(100)	Bacteroidia(100)	Bacteroidales(100)	Bacteroidaceae(100)	-	-	KR013345
OTU_450	0	3	0	1	0	1	1	0	0	0	0	6	1	0	0	1	0	4	2	0	0	1	Bacteria(100)	Bacteroidetes(100)	Bacteroidia(100)	Bacteroidales(100)	Porphyromonadaceae(100)	Paludibacter(100)	-	KR013741
OTU_46	51	3	0	0	335	48	15	15	10	3	29	26	5	5	2	1	13	3	4	3	1	1	Bacteria(100)	Firmicutes(88)	Clostridia(86)	unclassified	unclassified	unclassified	unclassified	KR013346
OTU_47	23	662	107	242	0	50	7	3	7	98	7	130	22	33	39	134	12	226	124	86	145	49	Bacteria(100)	Firmicutes(100)	Clostridia(100)	Clostridiales(100)	Syntrophomonadaceae(100)	Syntrophomonas(100)	-	KR013347
OTU_48	0	72	115	404	0	4	3	7	8	174	1	142	81	201	322	807	0	18	209	111	354	193	Bacteria(100)	Synergistetes(100)	Synergistia(100)	Synergistales(100)	Synergistaceae(100)	vadinCA02(100)	-	KR013348
OTU_49	6	0	0	0	31	1	0	0	0	0	4	0	0	0	0	0	1	0	0	0	0	0	Bacteria(100)	Firmicutes(100)	Clostridia(100)	MBA08(100)	-	-	-	KR013349
OTU_5	1	2807	4147	3222	1	752	1395	2016	2049	1073	3	2259	3490	3851	1879	2142	0	2021	2269	2811	10	2484	Bacteria(100)	Bacteroidetes(100)	Bacteroidia(100)	Bacteroidales(100)	Bacteroidaceae(100)	Bacteroides(100)	-	KR013305
OTU_50	2	78	100	4	0	9	0	0	0	0	0	52	374	279	280	124	0	169	88	33	6	7	Bacteria(100)	Spirochaetes(100)	Spirochaetes(100)	Sphaerochaetales(100)	Sphaerochaetaceae(100)	Sphaerochaeta(100)	-	KR013350
OTU_51	0	6	1	491	0	0	0	0	0	7	0	6	34	0	0	135	0	1	10	95	1	1	Bacteria(100)	Spirochaetes(100)	MVP-15(100)	PL-11B10(100)	-	-	-	KR013351
OTU_52	0	564	122	1	0	1	14	2	1	0	0	817	246	33	30	0	0	210	142	95	1	53	Bacteria(100)	Bacteroidetes(100)	Bacteroidia(100)	Bacteroidales(100)	-	-	-	KR013352
OTU_53	1	378	36	43	0	1	0	0	1	0	1	44	11	12	14	8	1	9	25	24	6	22	Bacteria(100)	Firmicutes(99)	Clostridia(99)	Clostridiales(99)	Clostridiaceae(98)	Clostridium(98)	-	KR013353
OTU_54	341	19	93	1671	6	37	15	17	7	5	89	17	81	70	75	1921	188	7	56	98	65	41	Bacteria(100)	Bacteroidetes(100)	Bacteroidia(100)	Bacteroidales(100)	-	-	-	KR013354
OTU_55	7	0	0	0	6	0	0	0	0	0	5	0	0	0	0	0	0	0	0	0	0	0	Bacteria(100)	Firmicutes(100)	Clostridia(100)	Clostridiales(100)	-	-	-	KR013355
OTU_56	86	45	62	92	55	47	59	70	50	45	68	55	99	67	96	66	70	44	69	98	85	76	Bacteria(100)	Proteobacteria(100)	Betaproteobacteria(100)	Burkholderiales(100)	Comamonadaceae(100)	Curvibacter(100)	-	KR013356
OTU_57	1	2	0	2	13	145	337	320	299	116	8	4	1	3	5	15	3	0	1	4	1	14	Bacteria(100)	Bacteroidetes(100)	Bacteroidia(100)	Bacteroidales(100)	Porphyromonadaceae(99)	Paludibacter(99)	-	KR013357
OTU_58	554	33	71	50	460	1	2	4	6	220	402	10	25	61	136	682	655	0	2	2	1	18	Bacteria(100)	Chloroflexi(100)	Anaerolineae(100)	Anaerolineales(100)	Anaerolinaceae(100)	T78(100)	-	KR013358
OTU_59	5	0	0	0	6	0	0	0	0	0	2	0	0	0	0	0	7	0	0	0	0	0	Bacteria(100)	Tenericutes(100)	Mollicutes(100)	RF39(100)	-	-	-	KR013359
OTU_6	495	603	645	221	421	518	712	691	431	200	1660	983	675	708	935	269	1570	2174	2353	2494	3324	393	Bacteria(100)	Firmicutes(100)	Clostridia(100)	SHA-98(100)	-	-	-	KR013306
OTU_60	36	0	0	0	157	2	2	2	1	0	70	3	1	0	0	0	40	66	70	42	96	0	Bacteria(100)	Tenericutes(100)	RF3(100)	ML615J-28(100)	-	-	-	KR013360
OTU_61	58	56	33	21	7	101	95	101	78	175	38	58	61	31	39	60	74	90	127	111	11	105	Bacteria(100)	Firmicutes(100)	Clostridia(100)	Clostridiales(100)	Clostridiaceae(100)	Clostridium(100)	-	KR013361
OTU_62	36	8	14	7	24	37	14	15	18	9	18	4	3	5	1	3	29	53	2	1	1	0	Bacteria(100)	Firmicutes(100)	Clostridia(100)	Clostridiales(100)	Clostridiaceae(100)	Clostridium(100)	-	KR013362
OTU_63	29	0	97	20	12	0	24	72	75	59	22	0	151	271	406	110	16	0	0	1	4	46	Bacteria(100)	Spirochaetes(100)	Spirochaetes(100)	Spirochaetales(100)	Spirochaetaceae(100)	Treponema(100)	-	KR013363
OTU_64	31	141	62	29	0	52	35	22	29	61	1	78	49	148	96	62	7	51	141	141	26	136	Bacteria(100)	Chloroflexi(100)	Anaerolineae(100)	-	-	-	-	KR013364
OTU_65	0	27	0	469	0	122	0	1	0	256	1	34	1	1	1	1116	0	37	12	7	12	4	Bacteria(100)	Bacteroidetes(100)	Bacteroidia(100)	Bacteroidales(100)	Bacteroidaceae(100)	Bacteroides(100)	ovatus(100)	KR013365
OTU_66	5	6	117	120	6	2	46	55	59	268	9	1	1	3	4	381	40	0	11	11	12	1	Bacteria(100)	Bacteroidetes(100)	Bacteroidia(100)	Bacteroidales(100)	Porphyromonadaceae(100)	-	-	KR013366
OTU_67	0	105	38	1	0	1	8	18	16	1	0	62	207	136	28	0	0	1	75	5	0	110	Bacteria(100)	Firmicutes(100)	Clostridia(100)	Clostridiales(100)	Lachnospiraceae(100)	Epulopiscium(100)	-	KR013367
OTU_68	0	0	0	648	0	0	0	0	0	17	1	0	0	0	0	268	0	0	0	0	0	1	Bacteria(100)	Firmicutes(100)	Clostridia(100)	Clostridiales(100)	Lachnospiraceae(100)	-	-	KR013368
OTU_69	0	12	1323	2726	0	0	34	62	26	670	0	2	604	394	297	868	0	1	187	249	543	564	Bacteria(100)	Spirochaetes(100)	Spirochaetes(100)	Sphaerochaetales(100)	Sphaerochaetaceae(100)	Sphaerochaeta(100)	-	KR013369
OTU_7	120	1520	592	3	102	856	518	423	361	11	193	2239	947	1157	942	4	117	566	456	444	530	155	Bacteria(100)	Firmicutes(100)	Clostridia(100)	MBA08(100)	-	-	-	KR013307
OTU_70	79	1	0	0	17	6	0	0	0	0	24	0	0	0	0	0	58	1	0	0	0	0	Bacteria(100)	Firmicutes(100)	Clostridia(100)	Clostridiales(100)	Ruminococcaceae(100)	Ruminococcus(100)	-	KR013370
OTU_71	8	1	0	8	1	24	0	1	1	23	7	0	0	0	0	3	3	0	0	0	0	0	Bacteria(100)	Firmicutes(100)	Clostridia(100)	Clostridiales(100)	-	-	-	KR013371
OTU_72	8	7	270	394	1	131	8	11	23	913	6	35	13	240	77	33	3	32	7	33	0	250	Bacteria(100)	Firmicutes(100)	Clostridia(100)	Clostridiales(100)	Lachnospiraceae(100)	Epulopiscium(100)	-	KR013372
OTU_73	42	15	0	0	1	1	0	0	0	0	52	0	0	0	0	0	67	26	17	15	2	1	Bacteria(100)	unclassified	unclassified	unclassified	unclassified	unclassified	unclassified	KR013373
OTU_74	3	0	1	787	1	0	4	3	1	111	0	3	4	3	2	564	1	2	1	1	1	0	Bacteria(100)	Bacteroidetes(100)	Bacteroidia(100)	Bacteroidales(100)	Porphyromonadaceae(100)	-	-	KR013374
OTU_75	0	30	230	1	0	0	0	0	1	0	0	146	58	89	22	60	0	29	474	315	16	146	Bacteria(100)	Firmicutes(100)	Clostridia(100)	Clostridiales(100)	unclassified	unclassified	unclassified	KR013375
OTU_76	0	20	1	66	2	35	1	0	0	1	0	30	8	2	2	74	0	21	1	35	0	9	Bacteria(100)	Spirochaetes(100)	Spirochaetes(100)	Spirochaetales(100)	Spirochaetaceae(100)	Treponema(100)	-	KR013376
OTU_77	34	70	25	1	7	60	21	28	94	73	16	15	17	30	52	9	21	46	59	20	5	5	Bacteria(100)	Firmicutes(100)	Clostridia(100)	Clostridiales(100)	Peptococcaceae(100)	Desulfitobacter(100)	-	KR013377
OTU_78	0	5	873	281	0	114	60	202	23	4	0	40	278	55	9	99	0	0	7	20	0	37	Bacteria(100)	Firmicutes(100)	Clostridia(100)	Clostridiales(100)	Ruminococcaceae(100)	Ruminococcus(100)	unclassified	KR013378
OTU_79	0	12	0	256	0	2	0	0	0	3	0	0	1	0	0	438	0	10	6	0	0	0	Bacteria(100)	Bacteroidetes(100)	Bacteroidia(100)	Bacteroidales(100)	Bacteroidaceae(100)	Bacteroides(100)	-	KR013379
OTU_8	1695	21	32	2	235	0	0	0	0	0	382	5	6	7	4	0	940	0	1	0	0	1	Bacteria(100)	WWE1(100)	Cloacamonae(100)	Cloacamonales(100)	Cloacamonaceae(100)	BHB21(100)	-	KR013308
OTU_80	0	263	2	33	0	157	0	0	1	174	0	31	0	6	2	24	0	37	27	96	1	7	Bacteria(100)	Firmicutes(99)	Clostridia(99)	Clostridiales(99)	Lachnospiraceae(95)	Epulopiscium(95)	-	KR013380
OTU_81	23	33	49	62	4	15	19	26	8	15	7	47	41	40	56	56	45	31	34	31	56	18	Bacteria(100)	Firmicutes(97)	Clostridia(97)	Clostridiales(92)	Christensenellaceae(79)	-	-	KR013381
OTU_82	97	1	0	0	2	15	46	41	38	19	171	4	1	1	3	0	126	0	0	1	0	1	Bacteria(100)	Firmicutes(100)	Clostridia(100)	SHA-98(100)	D2(100)	-	-	KR013382
OTU_83	221	81	37	27	190	111	48	35	29	54	219	96	29	54	69	55	213	45	75	54	82	70	Bacteria(100)	Synergistetes(100)	Synergistia(100)	Synergistales(100)	Anaerobaculaceae(100)	-	-	KR013383
OTU_84	14	0	0	0	167	0	0	0	0	0	59	0	0	0	0	0	73	0	0	0	0	0	Bacteria(100)	WWE1(100)	Cloacamonae(100)	Cloacamonales(100)	Cloacamonaceae(100)	W5(100)	-	KR013384
OTU_85	2	0	0	0	62	0	0	0	0	0	1	0	0	0	0	0	4	0	0	0	0	0	Bacteria(100)	Firmicutes(100)	Clostridia(100)	MBA08(98)	-	-	-	KR013385
OTU_86	86	22	3	1	42	48	5	4	4	4	61	17	3	3	0	0	99	38	37	27	6	10	Bacteria(100)	Firmicutes(99)	Clostridia(99)	Natranaerobiales(99)	ML1228J-1(86)	-	-	KR013386
OTU_87	1	97	24	1	0	3	0	0	0	0	0	127	56	25	25	0	1	27	95	89	93	61	Bacteria(100)	Firmicutes(100)	Clostridia(100)	Clostridiales(100)	Clostridiaceae(100)	Clostridium(100)	-	KR013387
OTU_88	17	6	0	1	24	4	3	2	2	0	11	3	2	3	2	0	33	1	7	5	0	1	Bacteria(100)	Firmicutes(100)	Clostridia(100)	SHA-98(100)	D2(100)	-	-	KR013388
OTU_89	0	0	0	3	204	0	1	0	0	27	7	0	0	0	0	1	0	0	0	0	0	0	Bacteria(100)	Firmicutes(86)	Clostridia(86)	Clostridiales(85)	unclassified	unclassified	unclassified	KR013389
OTU_9	2853	15	5	1	858	209	80	86	95	11	1854	15	5	12	13	7	1729	10	38	36	8	24	Bacteria(100)	Firmicutes(100)	Clostridia(100)	SHA-98(100)	-	-	-	KR013309
OTU_90	0	58	0	0	0	63	1	0	0	0	0	66	6	4	4	0	0	51	0	13	13	4	Bacteria(100)	OD1(100)	ABY1(100)	-	-	-	-	KR013390
OTU_91	0	20	0	4	0	7	3	1	0	1	0	11	12	2	2	779	0	7	7	128	0	257	Bacteria(100)	Bacteroidetes(100)	Bacteroidia(100)	Bacteroidales(100)	Porphyromonadaceae(100)	Paludibacter(100)	-	KR013391
OTU_92	1	52	157	8	5	1	0	1	2	0	3	29	12	163	14	178	0	111	32	11	0	9	Bacteria(100)	Firmicutes(100)	Clostridia(100)	Clostridiales(100)	Lachnospiraceae(97)	unclassified	unclassified	KR013392
OTU_93	0	62	0	1	0	20	0	0	0	1	0	271	0	0	0	9	0	22	23	7	1	46	Bacteria(100)	Fibrobacteres(100)	Fibrobacteria(100)	Fibrobacterales(100)	Fibrobacteraceae(100)	Fibrobacter(100)	succinogenes(100)	KR013393
OTU_95	1	0	0	0	4	0	0	0	0	0	2	0	0	0	0	0	3	0	0	0	0	0	Bacteria(100)	Firmicutes(100)	Clostridia(100)	Clostridiales(99)	unclassified	unclassified	unclassified	KR013394
OTU_96	6	70	39	50	0	8	1	1	0	0	1	11	13	19	10	1	5	8	70	34	24	1	Bacteria(100)	Firmicutes(100)	Erysipelotrichi(100)	Erysipelotrichales(100)	Erysipelotrichaceae(100)	RFN20(100)	-	KR013395
OTU_97	56	9	0	0	12	16	3	0	0	0	40	2	1	0	0	0	56	5	5	1	0	0	Bacteria(100)	Bacteroidetes(100)	Bacteroidia(100)	Bacteroidales(100)	-	-	-	KR013396
OTU_98	42	0	0	0	12	0	0	0	0	0	32	0	0	0	0	0	25	0	0	0	0	0	Bacteria(100)	Firmicutes(100)	Clostridia(100)	Clostridiales(100)	Clostridiaceae(82)	Clostridium(82)	-	KR013397
OTU_99	53	87	110	14	0	22	36	26	25	17	39	50	91	55	31	5	4	8	62	68	71	58	Bacteria(100)	Firmicutes(100)	Clostridia(100)	Clostridiales(100)	Clostridiaceae(77)	Clostridium(77)	-	KR013398

## Sheet: Table S3
Table S3 - Abundance levels and taxonomic affiliation of archaeal OTUs
OTUs	Relative abundance per sample																						Taxonomy affiliation							Accession number
	R1-P0	R1-P1	R1-P2	R1-P5	R2-P0	R2-P1	R2-P2	R2-P3	R2-P4	R2-P5	R3-P0	R3-P1	R3-P2	R3-P3	R3-P4	R3-P5	CR-P0	CR-P1	CR-P2	CR-P3	CR-P4	CR-P5	Kingdom	Phyla	Class	Order	Family	Genus	Species
OTU_1	819	464	1235	389	1392	350	1077	771	438	1173	981	727	1352	1844	1910	412	911	246	216	106	81	1474	Archaea(100)	Euryarchaeota(100)	Methanomicrobia(100)	Methanomicrobiales(100)	Methanomicrobiaceae(100)	Methanoculleus(100)	-	KR013288
OTU_10	0	59	328	71	0	69	353	142	68	26	0	39	183	91	18	15	0	27	50	39	215	94	Archaea(100)	Crenarchaeota(100)	MCG(100)	pGrfC26(100)	-	-	-	KR013297
OTU_15	2	1	0	0	0	0	0	0	0	283	0	0	0	0	1	22	0	0	0	0	0	0	Archaea(100)	Euryarchaeota(100)	Thermoplasmata(100)	E2(100)	Methanomassiliicoccaceae(100)	vadinCA11(100)	-	KR013298
OTU_2	165	620	318	561	79	564	292	357	342	100	185	698	164	78	67	29	216	636	534	703	1292	170	Archaea(100)	Euryarchaeota(100)	Methanobacteria(100)	Methanobacteriales(100)	WSA2(100)	-	-	KR013289
OTU_3	376	930	57	789	287	843	186	347	199	69	359	733	485	203	101	5	361	1074	1163	940	146	310	Archaea(100)	Euryarchaeota(100)	Methanomicrobia(100)	Methanosarcinales(100)	Methanosaetaceae(100)	Methanosaeta(100)	-	KR013290
OTU_4	406	126	51	271	304	276	221	234	184	100	361	28	23	15	11	9	328	255	154	156	247	195	Archaea(100)	Euryarchaeota(100)	Methanomicrobia(100)	Methanomicrobiales(100)	Methanospirillaceae(100)	unclassified	unclassified	KR013291
OTU_46	1	0	1	0	1	0	0	1	0	1	9	0	8	20	14	23	1	0	0	0	0	7	Archaea(100)	Euryarchaeota(100)	Thermoplasmata(100)	E2(100)	Methanomassiliicoccaceae(100)	-	-	KR013299
OTU_48	2	1	14	0	1	0	0	1	2	0	1	0	6	6	5	2	0	0	1	4	2	8	Archaea(100)	Crenarchaeota(100)	MCG(100)	pGrfC26(100)	-	-	-	KR013300
OTU_5	233	191	148	297	96	270	326	585	662	44	127	257	318	271	336	22	226	228	448	584	347	304	Archaea(100)	Euryarchaeota(100)	Methanomicrobia(100)	Methanosarcinales(100)	Methanosarcinaceae(100)	Methanomethylovorans(100)	-	KR013292
OTU_6	168	42	59	124	191	119	34	65	41	31	232	106	46	23	26	66	82	57	24	31	68	24	Archaea(100)	Euryarchaeota(100)	Thermoplasmata(100)	E2(100)	Methanomassiliicoccaceae(100)	Methanomassiliicoccus(100)	-	KR013293
OTU_7	3	173	390	14	2	25	4	17	24	739	7	6	6	14	19	1982	1	11	3	11	2	5	Archaea(100)	Euryarchaeota(100)	Methanomicrobia(100)	Methanosarcinales(100)	Methanosarcinaceae(100)	Methanosarcina(100)	-	KR013294
OTU_8	119	5	11	103	114	103	126	98	658	53	83	21	24	49	103	18	100	73	16	31	209	19	Archaea(100)	Euryarchaeota(100)	Methanobacteria(100)	Methanobacteriales(100)	Methanobacteriaceae(100)	Methanobacterium(100)	-	KR013295
OTU_9	326	7	7	0	152	0	1	1	0	0	273	5	5	4	6	14	393	12	10	13	10	10	Archaea(100)	Euryarchaeota(100)	Methanobacteria(100)	Methanobacteriales(100)	Methanobacteriaceae(100)	Methanobacterium(100)	-	KR013296

## Sheet: Table S4
Table S4 - Spearman correlation matrix for the relationships between the process parameters and the archaeal community diversity
	pH		OLR		TS		VS		Alkalinity		NH4-N		Biogas		CH4		CO2		H2S		H2		Total VFAs		Acetate		Propionate		Isobutyrate		Butyrate		Isovalerate		Valerate		Caproate		U.WSA2.		Meth.A.		Meth.B.		Mcul.		Mliico.		U.Mmass.
pH
OLR	0.203474
TS	-0.00587595		-0.303964
VS	-0.883787	***	-0.376506		0.10453
Alkalinity	0.94336	***	0.00991628		0.198567		-0.792759	***
NH4-N	0.888566	***	-0.16372		0.185635		-0.73417	***	0.80942	***
Biogas	0.138291		0.656311	***	-0.150566		-0.0722368		-0.00528506		-0.233565
CH4	0.798122	***	0.19475		-0.263041		-0.887021	***	0.536807	*	0.632165	**	-0.0958498
CO2	-0.798122	***	-0.19475		0.263041		0.887021	***	-0.536807	*	-0.632165	**	0.0958498		-1	***
H2S	-0.313813		-0.382958		0.154759		0.245736		-0.208905		0.0203639		-0.62253	**	-0.0454545		0.0454545
H2	-0.500124	*	-0.437306	*	0.301607		0.567614	**	-0.225653		-0.423214		-0.513834	*	-0.517787	*	0.517787	*	0.325099
Total VFAs	-0.515819	*	-0.133004		0.434586	*	0.440237	*	-0.330742		-0.396993		-0.415702		-0.304644		0.304644		0.678142	***	0.629425	**
Acetate	-0.546328	**	-0.130137		0.476406	*	0.574739	**	-0.333857		-0.437577		-0.295962		-0.454044	*	0.454044	*	0.544333	*	0.647613	**	0.955932	***
Propionate	-0.336262		0.143729		0.38878		0.066308		-0.216963		-0.347763		-0.302465		-0.0612581		0.0612581		0.561098	**	0.371459		0.85836	***	0.721816	***
Isobutyrate	-0.699505	***	-0.0349085		0.257182		0.495044	*	-0.556044	*	-0.682809	**	-0.327631		-0.398383		0.398383		0.611602	**	0.587755	**	0.915573	***	0.843148	***	0.854014	***
Butyrate	-0.696712	***	-0.0367576		0.253641		0.49762	*	-0.5581	*	-0.685519	**	-0.328944		-0.395026		0.395026		0.609028	**	0.601309	**	0.915265	***	0.846439	***	0.853078	***	0.998388	***
Isovalerate	-0.59522	**	-0.118919		0.275174		0.408442		-0.504086	*	-0.547729	*	-0.365047		-0.274887		0.274887		0.663471	**	0.569203	**	0.87155	***	0.774711	***	0.825775	***	0.936321	***	0.929703	***
Valerate	-0.522863	*	-0.202119		0.226114		0.327701		-0.375669		-0.344865		-0.554157	**	-0.222027		0.222027		0.727972	***	0.57789	**	0.84523	***	0.70829	***	0.812146	***	0.895934	***	0.901825	***	0.858401	***
Caproate	-0.732513	***	-0.217374		0.340729		0.695469	***	-0.641905	**	-0.48887	*	-0.328582		-0.584455	**	0.584455	**	0.579571	**	0.607247	**	0.803578	***	0.810411	***	0.600282	**	0.832159	***	0.846301	***	0.748247	***	0.814653	***
U.WSA2.	0.14911		0.030949		-0.619384	**	0.0689461		0.126048		-0.145203		0.305477		-0.0571429		0.0571429		-0.467532	*	-0.0337662		-0.409224		-0.328678		-0.554582	**	-0.331051		-0.322055		-0.328137		-0.356636		-0.328211
Meth.A.	0.271982		-0.41312		0.408487		0.0101839		0.470463	*	0.457502	*	-0.31939		0.0507153		-0.0507153		0.110533		0.289987		0.25561		0.347968		-0.00522024		-0.00561833		-0.0112409		0.144828		0.0255625		0.020387		0.000565291
Meth.B.	0.519585	*	-0.238423		0.145941		-0.456562	*	0.504644	*	0.590858	**	-0.139576		0.351832		-0.351832		-0.219977		-0.426899		-0.479105	*	-0.480412	*	-0.443317	*	-0.554352	**	-0.571495	**	-0.582863	**	-0.465585	*	-0.46926	*	-0.119718		-0.137462
Mcul.	-0.341711		0.0819575		0.577564	**	0.223792		-0.312035		-0.0920801		-0.104461		-0.242857		0.242857		0.377922		0.128571		0.35531		0.407275		0.403391		0.304398		0.312934		0.208684		0.2375		0.443859	*	-0.763975	***	-0.0525721		-0.0408515
Mliico.	0.74004	***	0.11297		0.336726		-0.574781	**	0.751219	***	0.562271	*	0.0372881		0.358025		-0.358025		-0.312541		-0.175439		-0.0175496		-0.0324992		0.0612979		-0.267399		-0.278032		-0.188298		-0.21714		-0.352465		0.131073		0.342195		0.292083		-0.20452
U.Mmass.	-0.175709		-0.141176		0.504023	*	0.0162007		-0.195596		0.0930883		-0.33633		0.0263059		-0.0263059		0.525426	*	0.0858404		0.335641		0.24233		0.424065		0.263165		0.251982		0.239916		0.290684		0.331772		-0.865105	***	-0.198665		0.267172		0.707432	***	-0.0752821
U.vadin.	0.0800336		0.0714511		0.0966337		-0.285281		0.107512		0.0633055		-0.241572		0.287787		-0.287787		0.228665		-0.0782502		0.307449		0.159595		0.470751	*	0.289246		0.29969		0.181621		0.397241		0.170658		-0.443907	*	-0.129395		0.0792383		0.132326		-0.0762074		0.323061
Mmethyl.	-0.493081	*	-0.409214		-0.259395		0.644815	**	-0.438965		-0.428527		-0.0333145		-0.4		0.4		0.0987013		0.236364		0.0194868		0.126015		-0.281527		0.113623		0.108755		0.210843		-0.0263029		0.206863		0.368718		0.294517		-0.355181		-0.244495		-0.419209		-0.34832
Msae.	0.277323		0.07508		-0.349251		-0.186493		0.316443		0.0956217		0.481649	*	0.00909091		-0.00909091		-0.644156	**	-0.333766		-0.721013	***	-0.649562	**	-0.565009	**	-0.534451	*	-0.523427	*	-0.515233	*	-0.595683	**	-0.495982	*	0.581028	**	-0.195026		0.114044		-0.489554	*	0.0983051		-0.526377
Msar.	-0.418552		0.207479		-0.106678		0.159876		-0.374836		-0.410211		-0.028838		-0.178862		0.178862		0.379838		0.230895		0.529106	*	0.361301		0.660687	**	0.650322	**	0.657594	**	0.562378	**	0.677794	***	0.484395	*	-0.122138		-0.325502		-0.496878	*	0.00735087		-0.203678		0.144088
U.Mspir.	0.734256	***	-0.182828		0.219271		-0.505228	*	0.706046	***	0.651644	**	-0.0254094		0.405195		-0.405195		-0.441558	*	-0.172727		-0.353361		-0.283209		-0.383189		-0.531645	*	-0.528338	*	-0.412331		-0.442508	*	-0.476436	*	0.263693		0.560204	**	0.318869		-0.241107		0.633333	**	-0.300359
U.pGrf.A.	-0.567708	**	0.287171		-0.398244		0.580784	**	-0.782108	***	-0.81451	***	0.27641		-0.381886		0.381886		0.0371459		0.233954		0.231096		0.32888		0.029431		0.322385		0.318986		0.30115		0.0605586		0.228856		0.306997		-0.0589737		-0.588219	**	-0.0130275		-0.354493		-0.247472
U.pGrf.B.	-0.510291	*	-0.226577		-0.0182557		0.442483	*	-0.549778	*	-0.281618		-0.264628		-0.33311		0.33311		0.520984	*	0.0446367		0.249683		0.256368		0.0878588		0.263465		0.252734		0.173295		0.182322		0.398126		-0.339905		-0.261449		0.176302		0.367121		-0.391083		0.517363
pH: pH; OLR: organic loading rate; TS: total solids; VS: volatile solids; NH4-N: ammonium-nitrogen; biogas: biogas production; CH4, CO2, H2S and H2: CH4, CO2, H2 and H2S contents in the biogas; Total VFAs, acetate, propionate, isobyrate, butyrate, isovalerate, valerate and caproate: respective VFAs contents;
U.WSA2: Unknown WSA2; Meth.A.: Methanobacterium sp. A; Meth.B.: Methanobacterium sp. B; Mcul.: Methanoculleus sp.; Mliico: Methanomassiliicoccus sp.; U.Mmass.: Unknown Methanomassiliicoccaceae; U.vadin.: Unknown vadinCA11; Mmethyl.: Methanomethylovorans sp.; Msae.: Methanosaeata sp.; Msar.: Methanosarcina sp.; U.Mspir.:Unknown Methanospirillaceae; U.pGrf.A.: Unknown pGrfC26 A; U.pGrf.B.: Unknown …
*: p-value < 0.05; **: p-value < 0.01; ***: p-value < 0.001
[truncated: 8 more columns]
